# Supplementary material for: Regulating transcriptional activity by phosphorylation: A new mechanism for the ARX homeodomain transcription factor
Source: PLoS One. 2018 Nov 12;13(11):e0206914. doi: 10.1371/journal.pone.0206914 (PMC6231642; doi:10.1371/journal.pone.0206914)
Supplement: S1 Table — Functional enrichment analysis of gene ontology (GO) terms for biological processes shows the differentially expressed genes due to ARX WT or ARX phosphorylation mutants compared to UT in alpha TC cells, with a log2 fold change with +/->1 cutoff value used as the input into EnrichR. The GO terms were ranked based on the combined EnrichR score of both the p-value (Fisher exact test) and the z-score (deviation from the expected rank) (Chen et al 2013, BMC Bioinformatics, 14, 128). (XLSX) [file pone.0206914.s001.xlsx]

## Sheet: aTC_UTvWT_Enrichment
Supplementary File 8: Enrichment analysis of biological processes of deregulated genes in alpha TC cells.
Functional enrichment analysis of gene ontology (GO) terms for biological processes, shows the differentially expressed genes due to ARX WT or ARX phosphorylation mutants compared to UT in alpha TC cells, with a log2 fold change with +/->1 cutoff value used as the input into EnrichR. The GO terms were ranked based on the combined EnrichR score of both the p-value (Fisher exact test) and the z-sco…
Term	Overlap	P-value	Adjusted P-value	Z-score	Combined Score	Genes
positive regulation of heart contraction (GO:0045823)	2/26	0.00518385	0.339448	-2.75227	2.97365	TGFB2;TPM1
cardiac epithelial to mesenchymal transition (GO:0060317)	2/19	0.0027793	0.339448	-2.60696	2.81665	HEYL;TGFB2
collagen fibril organization (GO:0030199)	2/41	0.0125642	0.339448	-2.46772	2.66621	TGFB2;SERPINH1
positive regulation of organelle organization (GO:0010638)	5/340	0.0136	0.339448	-2.46321	2.66134	P2RX7;TPM1;PPIF;KISS1R;MGARP
negative regulation of phosphorylation (GO:0042326)	5/325	0.0113692	0.339448	-2.45202	2.64925	P2RX7;JUN;PPIF;PPEF2;DUSP14
hair follicle morphogenesis (GO:0031069)	2/30	0.00686432	0.339448	-2.4495	2.64652	TGFB2;FGF7
negative regulation of phosphorus metabolic process (GO:0010563)	6/458	0.011964	0.339448	-2.4308	2.62632	P2RX7;JUN;TGFB2;PPIF;PPEF2;DUSP14
negative regulation of phosphate metabolic process (GO:0045936)	6/458	0.011964	0.339448	-2.4282	2.62352	P2RX7;JUN;TGFB2;PPIF;PPEF2;DUSP14
outflow tract morphogenesis (GO:0003151)	2/40	0.0119833	0.339448	-2.42013	2.61479	HEYL;JUN
secretion by cell (GO:0032940)	7/415	0.00168698	0.339448	-2.41952	2.61414	TGFB2;FGF7;DOC2A;LGI3;NPFF;LTBP4;PLCD4
positive regulation of stress fiber assembly (GO:0051496)	2/39	0.0114146	0.339448	-2.41889	2.61345	TPM1;KISS1R
negative regulation of intracellular signal transduction (GO:1902532)	5/345	0.0144049	0.339448	-2.38263	2.57428	P2RX7;PPIF;PPEF2;ELL3;DUSP14
cellular response to calcium ion (GO:0071277)	2/38	0.0108582	0.339448	-2.3774	2.56863	JUN;PPIF
response to wounding (GO:0009611)	4/167	0.00516514	0.339448	-2.37496	2.56599	JUN;FGF7;TGFB2;TPM1
positive regulation of actin filament bundle assembly (GO:0032233)	2/43	0.0137622	0.339448	-2.34642	2.53516	TPM1;KISS1R
angiogenesis (GO:0001525)	5/236	0.0030164	0.339448	-2.30549	2.49093	JUN;TGFB2;PLCD3;SAT1;RHOB
response to reactive oxygen species (GO:0000302)	4/141	0.00282738	0.339448	-2.29428	2.47882	JUN;TPM1;PPIF;RHOB
positive regulation of neuron apoptotic process (GO:0043525)	2/47	0.0163001	0.339448	-2.27624	2.45933	TGFB2;JUN
gluconeogenesis (GO:0006094)	2/46	0.0156482	0.339448	-2.26854	2.45102	GPD1;ATF3
regulation of ATP catabolic process (GO:1903289)	2/42	0.0131572	0.339448	-2.2597	2.44146	TPM1;PPIF
response to purine-containing compound (GO:0014074)	3/132	0.0175975	0.339448	-2.2591	2.44081	P2RX7;JUN;GPD1
epithelium development (GO:0060429)	4/256	0.0219239	0.339448	-2.25601	2.43747	HEYL;FGF7;ARG2;TGFB2
regulation of ATPase activity (GO:0043462)	2/42	0.0131572	0.339448	-2.25572	2.43717	TPM1;PPIF
response to organophosphorus (GO:0046683)	3/118	0.0130641	0.339448	-2.25196	2.43309	P2RX7;JUN;GPD1
response to oxidative stress (GO:0006979)	4/290	0.03261	0.339448	-2.24166	2.42197	JUN;TPM1;PPIF;RHOB
membrane depolarization (GO:0051899)	3/106	0.00978258	0.339448	-2.23366	2.41333	P2RX7;JUN;NPFF
response to hydrogen peroxide (GO:0042542)	3/95	0.00725069	0.339448	-2.23043	2.40984	JUN;PPIF;RHOB
exocytosis (GO:0006887)	4/233	0.0161135	0.339448	-2.23016	2.40955	TGFB2;DOC2A;LGI3;PLCD4
lipid catabolic process (GO:0016042)	4/232	0.0158859	0.339448	-2.22491	2.40387	ASPG;HACL1;PLCD3;PLCD4
negative regulation of MAPK cascade (GO:0043409)	3/130	0.0169028	0.339448	-2.22362	2.40248	P2RX7;PPEF2;DUSP14
cellular response to reactive oxygen species (GO:0034614)	3/89	0.0060555	0.339448	-2.21796	2.39636	TPM1;PPIF;RHOB
positive regulation of mitochondrion organization (GO:0010822)	2/64	0.0290548	0.339448	-2.21022	2.38801	PPIF;MGARP
regulation of heart contraction (GO:0008016)	3/140	0.0205345	0.339448	-2.20794	2.38553	TGFB2;NPFF;TPM1
phospholipid metabolic process (GO:0006644)	4/288	0.0319103	0.339448	-2.20323	2.38045	CHKB;ASPG;GPD1;PLCD4
tube development (GO:0035295)	3/164	0.030867	0.339448	-2.19298	2.36937	HEYL;ARG2;TGFB2
positive regulation of cytoskeleton organization (GO:0051495)	3/142	0.0213083	0.339448	-2.18757	2.36353	P2RX7;TPM1;KISS1R
cellular response to oxidative stress (GO:0034599)	3/148	0.023725	0.339448	-2.1778	2.35297	TPM1;PPIF;RHOB
apoptotic mitochondrial changes (GO:0008637)	2/61	0.0265849	0.339448	-2.17218	2.3469	JUN;PPIF
negative regulation of apoptotic signaling pathway (GO:2001234)	3/187	0.042891	0.339448	-2.15446	2.32775	CTH;PPIF;ELL3
response to topologically incorrect protein (GO:0035966)	3/143	0.0217012	0.339448	-2.15052	2.3235	CTH;SERPINH1;ATF3
response to endoplasmic reticulum stress (GO:0034976)	3/145	0.0224988	0.339448	-2.14932	2.3222	JUN;CTH;ATF3
response to unfolded protein (GO:0006986)	3/135	0.0186692	0.339448	-2.14711	2.31982	CTH;SERPINH1;ATF3
cellular response to transforming growth factor beta stimulus (GO:0071560)	3/166	0.0318308	0.339448	-2.14569	2.31828	JUN;TGFB2;LTBP4
response to transforming growth factor beta (GO:0071559)	3/166	0.0318308	0.339448	-2.14308	2.31546	JUN;TGFB2;LTBP4
neuropeptide signaling pathway (GO:0007218)	3/114	0.011909	0.339448	-2.14133	2.31357	NPFF;KISS1R;SORCS2
transforming growth factor beta receptor signaling pathway (GO:0007179)	3/134	0.018308	0.339448	-2.13218	2.30368	JUN;TGFB2;LTBP4
hexose biosynthetic process (GO:0019319)	2/50	0.0183243	0.339448	-2.1139	2.28394	GPD1;ATF3
epithelial to mesenchymal transition (GO:0001837)	2/50	0.0183243	0.339448	-2.11287	2.28282	HEYL;TGFB2
skeletal muscle cell differentiation (GO:0035914)	2/47	0.0163001	0.339448	-2.10562	2.27499	HEYL;ATF3
positive regulation of blood circulation (GO:1903524)	2/72	0.0360648	0.339448	-2.1008	2.26978	TGFB2;TPM1
regulation of cytoskeleton organization (GO:0051493)	4/350	0.0578033	0.339448	-2.10068	2.26965	P2RX7;TPM1;KISS1R;STMN4
positive regulation of neuron death (GO:1901216)	2/55	0.0219198	0.339448	-2.09706	2.26574	TGFB2;JUN
regulation of apoptotic signaling pathway (GO:2001233)	4/356	0.0607686	0.339448	-2.0944	2.26287	TGFB2;CTH;PPIF;ELL3
regulation of stress fiber assembly (GO:0051492)	2/56	0.0226713	0.339448	-2.07277	2.23949	TPM1;KISS1R
stem cell differentiation (GO:0048863)	2/62	0.0273983	0.339448	-2.07005	2.23655	TGFB2;ELL3
regulation of epithelial to mesenchymal transition (GO:0010717)	2/52	0.0197297	0.339448	-2.05573	2.22108	TGFB2;ELL3
regulation of actin filament bundle assembly (GO:0032231)	2/62	0.0273983	0.339448	-2.05525	2.22057	TPM1;KISS1R
kidney epithelium development (GO:0072073)	2/62	0.0273983	0.339448	-2.04497	2.20946	HEYL;ARG2
regulation of blood circulation (GO:1903522)	3/204	0.0530748	0.339448	-2.04284	2.20715	TGFB2;NPFF;TPM1
peptide hormone secretion (GO:0030072)	2/54	0.021179	0.339448	-2.03629	2.20008	NPFF;LTBP4
lipid transport (GO:0006869)	3/193	0.0463618	0.339448	-2.03303	2.19655	STARD5;ABCA4;KISS1R
hormone secretion (GO:0046879)	2/70	0.0342562	0.339448	-2.03264	2.19614	NPFF;LTBP4
monosaccharide biosynthetic process (GO:0046364)	2/56	0.0226713	0.339448	-2.03085	2.1942	GPD1;ATF3
positive regulation of epithelial cell migration (GO:0010634)	2/79	0.0426757	0.339448	-2.03076	2.19411	FGF7;TGFB2
negative regulation of intrinsic apoptotic signaling pathway (GO:2001243)	2/75	0.0388455	0.339448	-2.03016	2.19345	PPIF;ELL3
transmembrane receptor protein serine/threonine kinase signaling pathway (GO:0007178)	3/196	0.048148	0.339448	-2.0275	2.19058	JUN;TGFB2;LTBP4
wound healing (GO:0042060)	2/75	0.0388455	0.339448	-2.02062	2.18315	TGFB2;TPM1
peptide secretion (GO:0002790)	2/56	0.0226713	0.339448	-2.01639	2.17858	NPFF;LTBP4
muscle contraction (GO:0006936)	3/195	0.0475489	0.339448	-2.01295	2.17486	MYOM1;ARG2;TPM1
regulation of generation of precursor metabolites and energy (GO:0043467)	2/74	0.0379097	0.339448	-2.0068	2.16822	GPD1;PPIF
hormone transport (GO:0009914)	2/75	0.0388455	0.339448	-1.99022	2.15031	NPFF;LTBP4
hair cycle process (GO:0022405)	2/69	0.0333657	0.339448	-1.98737	2.14722	FGF7;TGFB2
molting cycle process (GO:0022404)	2/69	0.0333657	0.339448	-1.98383	2.1434	TGFB2;FGF7
cellular response to hydrogen peroxide (GO:0070301)	2/62	0.0273983	0.339448	-1.98285	2.14234	PPIF;RHOB
peptide transport (GO:0015833)	2/72	0.0360648	0.339448	-1.9773	2.13634	NPFF;LTBP4
regulation of heart rate (GO:0002027)	2/72	0.0360648	0.339448	-1.97043	2.12892	NPFF;TPM1
protein homotetramerization (GO:0051289)	2/54	0.021179	0.339448	-1.94381	2.10016	CTH;PCBD2
single-organism nuclear import (GO:1902593)	2/71	0.0351559	0.339448	-1.93522	2.09088	TGFB2;JUN
protein import into nucleus (GO:0006606)	2/71	0.0351559	0.339448	-1.92875	2.08389	TGFB2;JUN
amide transport (GO:0042886)	2/83	0.046641	0.339448	-1.92023	2.07468	NPFF;LTBP4
visual perception (GO:0007601)	3/195	0.0475489	0.339448	-1.9126	2.06644	PDE6G;ABCA4;PPEF2
positive regulation of ossification (GO:0045778)	2/83	0.046641	0.339448	-1.90521	2.05845	P2RX7;TGFB2
response to cAMP (GO:0051591)	2/90	0.0538894	0.339448	-1.89818	2.05086	JUN;GPD1
regulation of hormone levels (GO:0010817)	3/229	0.0699564	0.339448	-1.89369	2.04601	STARD5;NPFF;LTBP4
alpha-amino acid metabolic process (GO:1901605)	3/213	0.0588971	0.339448	-1.89205	2.04424	ARG2;CTH;ASPG
endoplasmic reticulum unfolded protein response (GO:0030968)	2/83	0.046641	0.339448	-1.89175	2.04391	CTH;ATF3
nuclear import (GO:0051170)	2/75	0.0388455	0.339448	-1.8892	2.04116	TGFB2;JUN
striated muscle contraction (GO:0006941)	2/71	0.0351559	0.339448	-1.88905	2.041	ARG2;TPM1
regulation of mitochondrion organization (GO:0010821)	2/97	0.0615074	0.339448	-1.88351	2.03501	PPIF;MGARP
sensory perception of light stimulus (GO:0050953)	3/198	0.0493575	0.339448	-1.8795	2.03068	PDE6G;ABCA4;PPEF2
positive regulation of MAPK cascade (GO:0043410)	4/395	0.0819659	0.339448	-1.85209	2.00107	TGFB2;PDE6G;ST5;KISS1R
regulation of stem cell differentiation (GO:2000736)	2/91	0.0549557	0.339448	-1.84545	1.99389	TGFB2;ELL3
cellular response to unfolded protein (GO:0034620)	2/86	0.0497005	0.339448	-1.83382	1.98133	CTH;ATF3
glycerophospholipid metabolic process (GO:0006650)	3/229	0.0699564	0.339448	-1.81705	1.96321	CHKB;GPD1;PLCD4
cellular response to topologically incorrect protein (GO:0035967)	2/92	0.0560294	0.339448	-1.80698	1.95232	CTH;ATF3
phototransduction, visible light (GO:0007603)	2/89	0.0528307	0.339448	-1.79978	1.94455	PDE6G;ABCA4
muscle system process (GO:0003012)	3/237	0.0758146	0.339448	-1.79435	1.93868	MYOM1;ARG2;TPM1
positive regulation of secretion by cell (GO:1903532)	3/247	0.0834329	0.339448	-1.79158	1.93568	P2RX7;TGFB2;KISS1R
activation of protein kinase activity (GO:0032147)	3/252	0.0873617	0.339448	-1.7818	1.92512	TGFB2;PDE6G;KISS1R
positive regulation of protein secretion (GO:0050714)	2/106	0.0718023	0.339448	-1.78031	1.92351	P2RX7;TGFB2
regulation of epithelial cell proliferation (GO:0050678)	3/258	0.0921784	0.339448	-1.76682	1.90893	JUN;FGF7;TGFB2
ER-nucleus signaling pathway (GO:0006984)	2/94	0.058199	0.339448	-1.76547	1.90748	CTH;ATF3
negative regulation of protein phosphorylation (GO:0001933)	3/260	0.0938083	0.339448	-1.75737	1.89872	JUN;PPEF2;DUSP14
cellular response to metal ion (GO:0071248)	2/99	0.0637481	0.339448	-1.75727	1.89861	JUN;PPIF
protein tetramerization (GO:0051262)	2/89	0.0528307	0.339448	-1.73511	1.87467	CTH;PCBD2
response to calcium ion (GO:0051592)	2/100	0.0648787	0.339448	-1.72991	1.86906	JUN;PPIF
regulation of protein serine/threonine kinase activity (GO:0071900)	4/416	0.0947148	0.339448	-1.71117	1.84881	CCNA1;PDE6G;PPEF2;DUSP14
protein import (GO:0017038)	2/101	0.0660161	0.339448	-1.7091	1.84657	JUN;TGFB2
detection of visible light (GO:0009584)	2/104	0.0694683	0.339448	-1.69346	1.82967	PDE6G;ABCA4
actin cytoskeleton organization (GO:0030036)	3/253	0.0881568	0.339448	-1.67959	1.81469	FGF7;TPM1;TRIP10
cellular response to inorganic substance (GO:0071241)	2/110	0.0765456	0.339448	-1.67898	1.81403	JUN;PPIF
regulation of membrane potential (GO:0042391)	3/266	0.0987694	0.339448	-1.67104	1.80545	P2RX7;JUN;NPFF
steroid biosynthetic process (GO:0006694)	2/108	0.0741616	0.339448	-1.6676	1.80173	SDR42E1;STARD5
regulation of exocytosis (GO:0017157)	2/112	0.0789539	0.339448	-1.66516	1.7991	DOC2A;LGI3
protein localization to nucleus (GO:0034504)	2/101	0.0660161	0.339448	-1.6636	1.79741	JUN;TGFB2
phototransduction (GO:0007602)	2/109	0.0753505	0.339448	-1.6396	1.77149	PDE6G;ABCA4
positive regulation of secretion (GO:0051047)	3/273	0.10469	0.344275	-1.64221	1.75111	P2RX7;TGFB2;KISS1R
mitochondrial transport (GO:0006839)	2/111	0.0777468	0.339448	-1.60166	1.73049	GPD1;MGARP
regulation of MAP kinase activity (GO:0043405)	3/273	0.10469	0.344275	-1.61554	1.72267	PDE6G;PPEF2;DUSP14
response to radiation (GO:0009314)	4/442	0.111721	0.354589	-1.64953	1.71023	JUN;PDE6G;ABCA4;RHOB
regulation of intrinsic apoptotic signaling pathway (GO:2001242)	2/126	0.0964442	0.339448	-1.57722	1.70408	PPIF;ELL3
embryonic organ development (GO:0048568)	2/119	0.0875656	0.339448	-1.5726	1.69909	TGFB2;PLCD3
positive regulation of cell division (GO:0051781)	2/120	0.0888182	0.339448	-1.54893	1.67352	FGF7;TGFB2
signal release (GO:0023061)	2/124	0.0938816	0.339448	-1.52695	1.64977	NPFF;LTBP4
positive regulation of homeostatic process (GO:0032846)	2/130	0.101629	0.339448	-1.5264	1.64918	P2RX7;TGFB2
positive regulation of protein kinase activity (GO:0045860)	4/456	0.121409	0.354589	-1.58861	1.64707	TGFB2;PDE6G;KISS1R;ATF3
regulation of epithelial cell migration (GO:0010632)	2/129	0.100326	0.339448	-1.50976	1.6312	FGF7;TGFB2
carbohydrate biosynthetic process (GO:0016051)	2/130	0.101629	0.339448	-1.50001	1.62067	GPD1;ATF3
detection of light stimulus (GO:0009583)	2/121	0.0900761	0.339448	-1.49989	1.62053	PDE6G;ABCA4
cellular response to radiation (GO:0071478)	2/126	0.0964442	0.339448	-1.49577	1.61609	PDE6G;RHOB
cellular amine metabolic process (GO:0044106)	2/125	0.0951604	0.339448	-1.49412	1.6143	CHKB;SAT1
cellular biogenic amine metabolic process (GO:0006576)	2/125	0.0951604	0.339448	-1.49138	1.61134	CHKB;SAT1
epidermis development (GO:0008544)	2/120	0.0888182	0.339448	-1.48218	1.6014	FGF7;TGFB2
positive regulation of epithelial cell proliferation (GO:0050679)	2/144	0.120349	0.354589	-1.50863	1.56414	JUN;FGF7
sensory perception (GO:0007600)	4/457	0.122114	0.354589	-1.50364	1.55897	P2RX7;PDE6G;ABCA4;PPEF2
amine metabolic process (GO:0009308)	2/134	0.10689	0.34584	-1.43216	1.52064	CHKB;SAT1
establishment of protein localization to organelle (GO:0072594)	3/292	0.12144	0.354589	-1.46493	1.51884	JUN;TGFB2;MGARP
glycerolipid metabolic process (GO:0046486)	3/296	0.125087	0.354589	-1.45985	1.51357	CHKB;GPD1;PLCD4
multicellular organismal reproductive process (GO:0048609)	4/491	0.147134	0.371726	-1.52306	1.50722	CCNA1;NPFF;NPAS1;ELL3
positive regulation of kinase activity (GO:0033674)	4/480	0.138827	0.364422	-1.4917	1.50578	TGFB2;PDE6G;KISS1R;ATF3
actin filament-based process (GO:0030029)	3/303	0.131564	0.356738	-1.42938	1.47334	FGF7;TPM1;TRIP10
regulation of homeostatic process (GO:0032844)	3/314	0.141976	0.370838	-1.46795	1.45619	P2RX7;TGFB2;NPFF
cell morphogenesis involved in differentiation (GO:0000904)	2/147	0.124467	0.354589	-1.37714	1.42782	HEYL;TGFB2
glucose metabolic process (GO:0006006)	2/149	0.12723	0.354589	-1.36018	1.41023	GPD1;ATF3
lipid biosynthetic process (GO:0008610)	4/491	0.147134	0.371726	-1.39699	1.38245	SDR42E1;STARD5;CHKB;GPD1
regulation of protein secretion (GO:0050708)	2/161	0.144106	0.37149	-1.35367	1.34045	P2RX7;TGFB2
regulation of ion homeostasis (GO:2000021)	2/160	0.142682	0.37089	-1.33211	1.32126	P2RX7;NPFF
microglial cell activation (GO:0001774)	1/12	0.048692	0.339448	-1.20823	1.30541	JUN
mesenchyme morphogenesis (GO:0072132)	1/12	0.048692	0.339448	-1.19237	1.28828	HEYL
positive regulation of apoptotic signaling pathway (GO:2001235)	2/168	0.154159	0.379905	-1.32489	1.28227	TGFB2;PPIF
regulation of macrophage cytokine production (GO:0010935)	1/12	0.048692	0.339448	-1.18514	1.28046	TGFB2
positive regulation of cell adhesion (GO:0045785)	2/171	0.158509	0.382174	-1.30726	1.25742	TGFB2;TPM1
positive regulation by host of viral transcription (GO:0043923)	1/11	0.0447254	0.339448	-1.15559	1.24854	JUN
organic hydroxy compound biosynthetic process (GO:1901617)	2/166	0.151272	0.377429	-1.26562	1.23318	TGFB2;CHKB
regulation of sequence-specific DNA binding transcription factor activity (GO:0051090)	3/338	0.1656	0.383291	-1.28555	1.23279	HEYL;JUN;CTH
regulation of stress-activated MAPK cascade (GO:0032872)	2/170	0.157056	0.380501	-1.26717	1.22442	TGFB2;PPEF2
regulation of stress-activated protein kinase signaling cascade (GO:0070302)	2/171	0.158509	0.382174	-1.26838	1.22003	TGFB2;PPEF2
mesenchymal cell proliferation (GO:0010463)	1/13	0.0526423	0.339448	-1.12726	1.21793	FGF7
protein dephosphorylation (GO:0006470)	2/161	0.144106	0.37149	-1.21321	1.20137	PPEF2;DUSP14
regulation of ossification (GO:0030278)	2/173	0.161422	0.383203	-1.23654	1.18608	P2RX7;TGFB2
embryonic digestive tract development (GO:0048566)	1/18	0.072152	0.339448	-1.09675	1.18497	TGFB2
response to drug (GO:0042493)	3/354	0.181961	0.395527	-1.26882	1.17688	JUN;TGFB2;NPFF
mitochondrion organization (GO:0007005)	2/179	0.170219	0.385068	-1.23081	1.1746	JUN;PPIF
regulation of alkaline phosphatase activity (GO:0010692)	1/11	0.0447254	0.339448	-1.08668	1.17409	TGFB2
regulation of proton transport (GO:0010155)	1/14	0.0565764	0.339448	-1.0844	1.17162	PPIF
negative regulation of hydrolase activity (GO:0051346)	3/354	0.181961	0.395527	-1.2554	1.16443	TGFB2;PPIF;SERPINH1
positive regulation of cell development (GO:0010720)	3/358	0.18612	0.396582	-1.24464	1.15113	HEYL;TGFB2;ELL3
cellular amide metabolic process (GO:0043603)	2/177	0.167277	0.383291	-1.18604	1.13737	ARG2;ASPG
regulation of neuron apoptotic process (GO:0043523)	2/188	0.183562	0.395527	-1.22136	1.13286	JUN;TGFB2
dopamine biosynthetic process (GO:0042416)	1/11	0.0447254	0.339448	-1.04508	1.12914	TGFB2
detection of external stimulus (GO:0009581)	2/175	0.164345	0.383291	-1.17312	1.12498	PDE6G;ABCA4
negative regulation of cytokine production involved in immune response (GO:0002719)	1/18	0.072152	0.339448	-1.04019	1.12386	TGFB2
negative regulation of heart rate (GO:0010459)	1/10	0.0407425	0.339448	-1.03651	1.11988	NPFF
chondrocyte development (GO:0002063)	1/15	0.0604943	0.339448	-1.0352	1.11847	SERPINH1
extracellular matrix organization (GO:0030198)	3/359	0.187163	0.396582	-1.20137	1.11112	TGFB2;LTBP4;SERPINH1
detection of abiotic stimulus (GO:0009582)	2/178	0.168747	0.384666	-1.15873	1.10703	PDE6G;ABCA4
regulation of oxidative phosphorylation (GO:0002082)	1/9	0.0367432	0.339448	-1.02279	1.10506	PPIF
urea cycle (GO:0000050)	1/11	0.0447254	0.339448	-1.02189	1.10409	ARG2
regulation of intrinsic apoptotic signaling pathway by p53 class mediator (GO:1902253)	1/18	0.072152	0.339448	-1.021	1.10312	ELL3
striated muscle cell proliferation (GO:0014855)	1/15	0.0604943	0.339448	-1.01936	1.10135	TGFB2
extracellular structure organization (GO:0043062)	3/360	0.188208	0.396582	-1.19077	1.10131	TGFB2;LTBP4;SERPINH1
response to inorganic substance (GO:0010035)	3/370	0.198743	0.405161	-1.20992	1.09312	JUN;PPIF;RHOB
regulation of hair follicle development (GO:0051797)	1/13	0.0526423	0.339448	-1.01089	1.0922	TGFB2
regulation of cardioblast differentiation (GO:0051890)	1/9	0.0367432	0.339448	-1.00972	1.09094	TGFB2
positive regulation of T cell apoptotic process (GO:0070234)	1/12	0.048692	0.339448	-1.00676	1.08774	TGFB2
tissue morphogenesis (GO:0048729)	3/358	0.18612	0.396582	-1.17499	1.08672	HEYL;FGF7;TPM1
regulation of system process (GO:0044057)	3/371	0.199805	0.406499	-1.20692	1.08643	TGFB2;NPFF;TPM1
glycerophospholipid biosynthetic process (GO:0046474)	2/178	0.168747	0.384666	-1.13529	1.08464	CHKB;GPD1
arachidonic acid secretion (GO:0050482)	1/14	0.0565764	0.339448	-1.00146	1.08202	KISS1R
nephron tubule development (GO:0072080)	1/18	0.072152	0.339448	-0.998608	1.07893	HEYL
generation of neurons (GO:0048699)	1/11	0.0447254	0.339448	-0.996556	1.07671	TGFB2
Fc-epsilon receptor signaling pathway (GO:0038095)	2/295	0.346873	0.502766	-1.56018	1.07283	JUN;FGF7
negative regulation by host of viral transcription (GO:0043922)	1/12	0.048692	0.339448	-0.991905	1.07169	JUN
atrioventricular valve morphogenesis (GO:0003181)	1/8	0.0327274	0.339448	-0.991243	1.07097	HEYL
monocyte differentiation (GO:0030224)	1/17	0.0682821	0.339448	-0.987743	1.06719	JUN
hexose metabolic process (GO:0019318)	2/187	0.182071	0.395527	-1.14622	1.06316	GPD1;ATF3
glomerulus development (GO:0032835)	1/11	0.0447254	0.339448	-0.982319	1.06133	HEYL
regulation of branching involved in salivary gland morphogenesis (GO:0060693)	1/11	0.0447254	0.339448	-0.978443	1.05714	FGF7
microtubule-based movement (GO:0007018)	2/187	0.182071	0.395527	-1.13767	1.05523	MGARP;KIF7
cardiac muscle cell proliferation (GO:0060038)	1/13	0.0526423	0.339448	-0.972053	1.05024	TGFB2
negative regulation of intrinsic apoptotic signaling pathway by p53 class mediator (GO:1902254)	1/15	0.0604943	0.339448	-0.971807	1.04998	ELL3
regulation of monocyte differentiation (GO:0045655)	1/12	0.048692	0.339448	-0.971769	1.04993	JUN
fatty acid derivative transport (GO:1901571)	1/17	0.0682821	0.339448	-0.969994	1.04802	KISS1R
positive regulation of interleukin-1 secretion (GO:0050716)	1/19	0.076006	0.339448	-0.968915	1.04685	P2RX7
sulfur amino acid catabolic process (GO:0000098)	1/12	0.048692	0.339448	-0.967775	1.04562	CTH
nitric oxide biosynthetic process (GO:0006809)	1/14	0.0565764	0.339448	-0.958715	1.03583	ARG2
maternal behavior (GO:0042711)	1/11	0.0447254	0.339448	-0.958464	1.03556	NPAS1
protein oligomerization (GO:0051259)	3/366	0.194511	0.40429	-1.14276	1.03491	CTH;HACL1;PCBD2
negative regulation of tissue remodeling (GO:0034104)	1/14	0.0565764	0.339448	-0.954319	1.03108	P2RX7
negative regulation of bone remodeling (GO:0046851)	1/12	0.048692	0.339448	-0.953621	1.03033	P2RX7
icosanoid transport (GO:0071715)	1/17	0.0682821	0.339448	-0.949819	1.02622	KISS1R
negative regulation of peptidyl-threonine phosphorylation (GO:0010801)	1/11	0.0447254	0.339448	-0.947824	1.02406	PPEF2
icosanoid secretion (GO:0032309)	1/14	0.0565764	0.339448	-0.942266	1.01806	KISS1R
modulation by host of symbiont transcription (GO:0052472)	1/20	0.0798442	0.339448	-0.940489	1.01614	JUN
endocardial cushion morphogenesis (GO:0003203)	1/9	0.0367432	0.339448	-0.939906	1.01551	HEYL
parental behavior (GO:0060746)	1/12	0.048692	0.339448	-0.938635	1.01413	NPAS1
spinal cord development (GO:0021510)	1/19	0.076006	0.339448	-0.936166	1.01147	NPFF
regulation of interleukin-1 beta secretion (GO:0050706)	1/20	0.0798442	0.339448	-0.936077	1.01137	P2RX7
male meiosis I (GO:0007141)	1/17	0.0682821	0.339448	-0.927671	1.00229	CCNA1
positive regulation of G-protein coupled receptor protein signaling pathway (GO:0045745)	1/18	0.072152	0.339448	-0.925816	1.00028	PDE6G
branching involved in salivary gland morphogenesis (GO:0060445)	1/12	0.048692	0.339448	-0.925075	0.999484	FGF7
C21-steroid hormone biosynthetic process (GO:0006700)	1/12	0.048692	0.339448	-0.924497	0.99886	STARD5
negative regulation of bone resorption (GO:0045779)	1/10	0.0407425	0.339448	-0.922024	0.996188	P2RX7
negative regulation of response to nutrient levels (GO:0032108)	1/20	0.0798442	0.339448	-0.916869	0.990618	NPFF
gland morphogenesis (GO:0022612)	1/14	0.0565764	0.339448	-0.915059	0.988663	TGFB2
positive regulation of cell adhesion mediated by integrin (GO:0033630)	1/16	0.0643962	0.339448	-0.912987	0.986424	TGFB2
axon regeneration (GO:0031103)	1/16	0.0643962	0.339448	-0.908774	0.981872	JUN
nitrogen cycle metabolic process (GO:0071941)	1/13	0.0526423	0.339448	-0.908605	0.981689	ARG2
renal tubule development (GO:0061326)	1/20	0.0798442	0.339448	-0.905523	0.97836	HEYL
regulation of interleukin-1 secretion (GO:0050704)	1/22	0.0874735	0.339448	-0.9054	0.978227	P2RX7
negative regulation of protein autophosphorylation (GO:0031953)	1/10	0.0407425	0.339448	-0.903413	0.97608	JUN
modulation by host of viral transcription (GO:0043921)	1/20	0.0798442	0.339448	-0.903023	0.975658	JUN
modulation of transcription in other organism involved in symbiotic interaction (GO:0052312)	1/21	0.0836667	0.339448	-0.902941	0.97557	JUN
cellular response to BMP stimulus (GO:0071773)	1/22	0.0874735	0.339448	-0.902582	0.975182	HEYL
cellular biogenic amine catabolic process (GO:0042402)	1/16	0.0643962	0.339448	-0.901031	0.973506	SAT1
pathway-restricted SMAD protein phosphorylation (GO:0060389)	1/13	0.0526423	0.339448	-0.90013	0.972532	TGFB2
acrosome reaction (GO:0007340)	1/15	0.0604943	0.339448	-0.8997	0.972068	PLCD4
regulation of hair cycle (GO:0042634)	1/19	0.076006	0.339448	-0.899604	0.971965	TGFB2
neuron projection regeneration (GO:0031102)	1/22	0.0874735	0.339448	-0.89941	0.971755	JUN
coenzyme metabolic process (GO:0006732)	2/196	0.195548	0.404548	-1.07314	0.971173	GPD1;PCBD2
muscle cell proliferation (GO:0033002)	1/18	0.072152	0.339448	-0.898795	0.971091	TGFB2
cardiac ventricle morphogenesis (GO:0003208)	1/24	0.0950402	0.339448	-0.898391	0.970653	HEYL
purinergic nucleotide receptor signaling pathway (GO:0035590)	1/19	0.076006	0.339448	-0.897999	0.97023	P2RX7
growth hormone secretion (GO:0030252)	1/8	0.0327274	0.339448	-0.89464	0.966601	LTBP4
negative regulation of response to food (GO:0032096)	1/10	0.0407425	0.339448	-0.893931	0.965834	NPFF
positive regulation of hair cycle (GO:0042635)	1/9	0.0367432	0.339448	-0.892678	0.964481	TGFB2
amine catabolic process (GO:0009310)	1/16	0.0643962	0.339448	-0.891814	0.963548	SAT1
catecholamine biosynthetic process (GO:0042423)	1/18	0.072152	0.339448	-0.891029	0.962699	TGFB2
pore complex assembly (GO:0046931)	1/10	0.0407425	0.339448	-0.890913	0.962574	P2RX7
negative regulation of androgen receptor signaling pathway (GO:0060766)	1/13	0.0526423	0.339448	-0.88799	0.959416	HEYL
regulation of necrotic cell death (GO:0010939)	1/18	0.072152	0.339448	-0.884395	0.955532	PPIF
regulation of transforming growth factor beta2 production (GO:0032909)	1/8	0.0327274	0.339448	-0.883116	0.95415	TGFB2
mesenchymal-epithelial cell signaling (GO:0060638)	1/9	0.0367432	0.339448	-0.879075	0.949784	FGF7
negative regulation of receptor activity (GO:2000272)	1/13	0.0526423	0.339448	-0.877559	0.948146	HEYL
release of cytochrome c from mitochondria (GO:0001836)	1/25	0.0988003	0.339448	-0.877219	0.947778	JUN
regulation of intrinsic apoptotic signaling pathway in response to DNA damage by p53 class mediator (GO:1902165)	1/14	0.0565764	0.339448	-0.87203	0.942172	ELL3
negative regulation of response to extracellular stimulus (GO:0032105)	1/20	0.0798442	0.339448	-0.871935	0.94207	NPFF
epithelial to mesenchymal transition involved in endocardial cushion formation (GO:0003198)	1/9	0.0367432	0.339448	-0.871853	0.941981	HEYL
startle response (GO:0001964)	1/12	0.048692	0.339448	-0.87166	0.941772	NPAS1
nephron epithelium development (GO:0072009)	1/22	0.0874735	0.339448	-0.871597	0.941705	HEYL
serine family amino acid biosynthetic process (GO:0009070)	1/14	0.0565764	0.339448	-0.871389	0.941479	CTH
positive regulation of leukocyte apoptotic process (GO:2000108)	1/24	0.0950402	0.339448	-0.870841	0.940887	TGFB2
catechol-containing compound biosynthetic process (GO:0009713)	1/18	0.072152	0.339448	-0.868618	0.938486	TGFB2
positive regulation of interleukin-1 beta secretion (GO:0050718)	1/18	0.072152	0.339448	-0.867617	0.937404	P2RX7
urea metabolic process (GO:0019627)	1/12	0.048692	0.339448	-0.864794	0.934354	ARG2
negative regulation of production of molecular mediator of immune response (GO:0002701)	1/21	0.0836667	0.339448	-0.863743	0.933219	TGFB2
positive regulation of heart rate (GO:0010460)	1/19	0.076006	0.339448	-0.859628	0.928772	TPM1
positive regulation of lymphocyte apoptotic process (GO:0070230)	1/15	0.0604943	0.339448	-0.859444	0.928574	TGFB2
response to BMP (GO:0071772)	1/22	0.0874735	0.339448	-0.859105	0.928208	HEYL
organic acid catabolic process (GO:0016054)	2/200	0.201579	0.406809	-1.0313	0.927559	CTH;HACL1
positive regulation of hair follicle development (GO:0051798)	1/9	0.0367432	0.339448	-0.856466	0.925356	TGFB2
carboxylic acid catabolic process (GO:0046395)	2/200	0.201579	0.406809	-1.02874	0.925257	CTH;HACL1
polyamine biosynthetic process (GO:0006596)	1/13	0.0526423	0.339448	-0.855756	0.924589	SAT1
inner cell mass cell proliferation (GO:0001833)	1/13	0.0526423	0.339448	-0.855365	0.924167	GINS1
negative regulation of release of cytochrome c from mitochondria (GO:0090201)	1/16	0.0643962	0.339448	-0.853501	0.922152	PPIF
negative regulation of intrinsic apoptotic signaling pathway in response to DNA damage by p53 class mediator (GO:1902166)	1/12	0.048692	0.339448	-0.852594	0.921173	ELL3
glial cell migration (GO:0008347)	1/15	0.0604943	0.339448	-0.850479	0.918888	TGFB2
negative regulation of appetite (GO:0032099)	1/10	0.0407425	0.339448	-0.850042	0.918416	NPFF
axon development (GO:0061564)	1/20	0.0798442	0.339448	-0.849101	0.917399	JUN
regulation of cellular response to stress (GO:0080135)	3/404	0.23554	0.43492	-1.09966	0.915568	TGFB2;PPEF2;ELL3
programmed necrotic cell death (GO:0097300)	1/18	0.072152	0.339448	-0.843605	0.911461	PPIF
signal transduction by phosphorylation (GO:0023014)	2/202	0.204603	0.408991	-1.01783	0.910001	JUN;TGFB2
positive regulation of glycolytic process (GO:0045821)	1/13	0.0526423	0.339448	-0.841321	0.908994	GPD1
cellular response to organonitrogen compound (GO:0071417)	3/411	0.243271	0.440106	-1.10571	0.907499	FGF7;GPD1;MGARP
response to ATP (GO:0033198)	1/23	0.0912646	0.339448	-0.838779	0.906247	P2RX7
cellular biogenic amine biosynthetic process (GO:0042401)	1/20	0.0798442	0.339448	-0.837638	0.905013	SAT1
glycerolipid biosynthetic process (GO:0045017)	2/202	0.204603	0.408991	-1.01205	0.904837	CHKB;GPD1
cell morphogenesis (GO:0000902)	2/204	0.207633	0.412318	-1.02002	0.903697	HEYL;TGFB2
regulation of response to food (GO:0032095)	1/15	0.0604943	0.339448	-0.835491	0.902694	NPFF
purinergic receptor signaling pathway (GO:0035587)	1/25	0.0988003	0.339448	-0.83251	0.899474	P2RX7
inflammatory response to antigenic stimulus (GO:0002437)	1/20	0.0798442	0.339448	-0.829385	0.896097	NPFF
lipid translocation (GO:0034204)	1/18	0.072152	0.339448	-0.828029	0.894632	ABCA4
ventricular system development (GO:0021591)	1/15	0.0604943	0.339448	-0.827939	0.894535	KIF7
snRNA transcription (GO:0009301)	1/10	0.0407425	0.339448	-0.825355	0.891743	ELL3
nucleocytoplasmic transport (GO:0006913)	2/204	0.207633	0.412318	-1.00625	0.891498	JUN;TGFB2
positive regulation of interleukin-1 beta production (GO:0032731)	1/24	0.0950402	0.339448	-0.824699	0.891034	P2RX7
necroptotic process (GO:0070266)	1/13	0.0526423	0.339448	-0.823045	0.889248	PPIF
protein localization to organelle (GO:0033365)	3/396	0.226763	0.431581	-1.05705	0.888242	TGFB2;JUN;MGARP
cardiac chamber morphogenesis (GO:0003206)	1/27	0.106274	0.344961	-0.832402	0.885944	HEYL
macrophage activation (GO:0042116)	1/26	0.102545	0.339448	-0.819916	0.885866	JUN
positive regulation of extrinsic apoptotic signaling pathway in absence of ligand (GO:2001241)	1/15	0.0604943	0.339448	-0.819159	0.885048	TGFB2
negative regulation of heart contraction (GO:0045822)	1/21	0.0836667	0.339448	-0.818916	0.884786	NPFF
synaptic vesicle exocytosis (GO:0016079)	1/19	0.076006	0.339448	-0.815486	0.88108	DOC2A
regulation of appetite (GO:0032098)	1/18	0.072152	0.339448	-0.813216	0.878627	NPFF
negative regulation of protein modification process (GO:0031400)	3/407	0.238848	0.435961	-1.05398	0.875016	JUN;PPEF2;DUSP14
phospholipid biosynthetic process (GO:0008654)	2/206	0.210667	0.413136	-0.988764	0.874047	CHKB;GPD1
platelet activation (GO:0030168)	2/205	0.209149	0.413136	-0.987277	0.872732	TGFB2;RHOB
phospholipid translocation (GO:0045332)	1/18	0.072152	0.339448	-0.807262	0.872195	ABCA4
pteridine-containing compound biosynthetic process (GO:0042559)	1/16	0.0643962	0.339448	-0.805584	0.870382	PCBD2
heart valve morphogenesis (GO:0003179)	1/24	0.0950402	0.339448	-0.800149	0.864509	HEYL
ventricular septum morphogenesis (GO:0060412)	1/20	0.0798442	0.339448	-0.798458	0.862682	HEYL
cellular response to arsenic-containing substance (GO:0071243)	1/9	0.0367432	0.339448	-0.798241	0.862449	PPIF
response to ischemia (GO:0002931)	1/22	0.0874735	0.339448	-0.795603	0.859598	PPIF
homocysteine metabolic process (GO:0050667)	1/8	0.0327274	0.339448	-0.79436	0.858254	CTH
nuclear transport (GO:0051169)	2/209	0.215227	0.415939	-0.978103	0.858007	JUN;TGFB2
sulfate transport (GO:0008272)	1/15	0.0604943	0.339448	-0.792735	0.856499	SLC13A4
positive regulation of interleukin-1 production (GO:0032732)	1/27	0.106274	0.344961	-0.804727	0.856489	P2RX7
SMAD protein signal transduction (GO:0060395)	1/16	0.0643962	0.339448	-0.792579	0.856331	JUN
phosphatidylethanolamine biosynthetic process (GO:0006646)	1/14	0.0565764	0.339448	-0.791889	0.855585	CHKB
regulation of neuron death (GO:1901214)	2/225	0.239685	0.435961	-1.02977	0.854918	JUN;TGFB2
positive regulation of ERBB signaling pathway (GO:1901186)	1/21	0.0836667	0.339448	-0.790726	0.854329	PDE6G
negative regulation of viral transcription (GO:0032897)	1/24	0.0950402	0.339448	-0.788304	0.851712	JUN
mesenchymal cell development (GO:0014031)	1/24	0.0950402	0.339448	-0.787111	0.850423	HEYL
protein-cofactor linkage (GO:0018065)	1/12	0.048692	0.339448	-0.785945	0.849163	CTH
regulation of transforming growth factor beta production (GO:0071634)	1/22	0.0874735	0.339448	-0.785302	0.848468	TGFB2
ruffle organization (GO:0031529)	1/21	0.0836667	0.339448	-0.785084	0.848233	TPM1
somatic stem cell division (GO:0048103)	1/16	0.0643962	0.339448	-0.782831	0.845799	TGFB2
amine biosynthetic process (GO:0009309)	1/21	0.0836667	0.339448	-0.778832	0.841478	SAT1
phosphatidylethanolamine metabolic process (GO:0046337)	1/15	0.0604943	0.339448	-0.773608	0.835834	CHKB
regulation of peptidyl-threonine phosphorylation (GO:0010799)	1/27	0.106274	0.344961	-0.783815	0.834232	PPEF2
positive regulation of DNA-templated transcription, elongation (GO:0032786)	1/24	0.0950402	0.339448	-0.76952	0.831417	ELL3
positive regulation of smoothened signaling pathway (GO:0045880)	1/25	0.0988003	0.339448	-0.765418	0.826985	KIF7
cGMP biosynthetic process (GO:0006182)	1/16	0.0643962	0.339448	-0.761041	0.822256	GUCY1B2
arginine metabolic process (GO:0006525)	1/15	0.0604943	0.339448	-0.760219	0.821368	ARG2
multicellular organismal reproductive behavior (GO:0033057)	1/22	0.0874735	0.339448	-0.759967	0.821095	NPAS1
negative regulation of intrinsic apoptotic signaling pathway in response to DNA damage (GO:1902230)	1/25	0.0988003	0.339448	-0.759825	0.820942	ELL3
monosaccharide metabolic process (GO:0005996)	2/221	0.233553	0.43492	-0.985396	0.820435	GPD1;ATF3
regulation of keratinocyte proliferation (GO:0010837)	1/22	0.0874735	0.339448	-0.756716	0.817583	FGF7
C21-steroid hormone metabolic process (GO:0008207)	1/21	0.0836667	0.339448	-0.753398	0.813998	STARD5
cell aggregation (GO:0098743)	1/23	0.0912646	0.339448	-0.752863	0.813421	TGFB2
regulation of androgen receptor signaling pathway (GO:0060765)	1/22	0.0874735	0.339448	-0.752663	0.813204	HEYL
protein localization to cell surface (GO:0034394)	1/18	0.072152	0.339448	-0.752567	0.8131	FGF7
positive regulation of protein transport (GO:0051222)	2/231	0.2489	0.447395	-1.00681	0.80979	P2RX7;TGFB2
protein folding (GO:0006457)	2/221	0.233553	0.43492	-0.97018	0.807766	LTBP4;PPIF
necrotic cell death (GO:0070265)	1/19	0.076006	0.339448	-0.74487	0.804784	PPIF
stem cell development (GO:0048864)	1/28	0.109988	0.351332	-0.767387	0.802706	HEYL
NADH metabolic process (GO:0006734)	1/8	0.0327274	0.339448	-0.740667	0.800243	GPD1
cartilage condensation (GO:0001502)	1/23	0.0912646	0.339448	-0.74019	0.799728	TGFB2
polyamine metabolic process (GO:0006595)	1/21	0.0836667	0.339448	-0.738915	0.79835	SAT1
nitric oxide metabolic process (GO:0046209)	1/30	0.117371	0.354589	-0.769354	0.797664	ARG2
positive regulation of epidermal growth factor receptor signaling pathway (GO:0045742)	1/20	0.0798442	0.339448	-0.73809	0.797459	PDE6G
modification by host of symbiont morphology or physiology (GO:0051851)	1/31	0.121039	0.354589	-0.767658	0.795906	JUN
dopamine metabolic process (GO:0042417)	1/28	0.109988	0.351332	-0.759674	0.794637	TGFB2
meiosis I (GO:0007127)	1/22	0.0874735	0.339448	-0.735184	0.794319	CCNA1
positive regulation of release of cytochrome c from mitochondria (GO:0090200)	1/26	0.102545	0.339448	-0.732967	0.791924	PPIF
anterograde axon cargo transport (GO:0008089)	1/25	0.0988003	0.339448	-0.731858	0.790726	MGARP
negative regulation of mitochondrion organization (GO:0010823)	1/29	0.113687	0.354589	-0.759672	0.787626	PPIF
response to arsenic-containing substance (GO:0046685)	1/20	0.0798442	0.339448	-0.727242	0.785738	PPIF
multi-organism reproductive behavior (GO:0044705)	1/30	0.117371	0.354589	-0.75547	0.783269	NPAS1
cysteine metabolic process (GO:0006534)	1/8	0.0327274	0.339448	-0.721919	0.779987	CTH
cellular amino acid metabolic process (GO:0006520)	3/421	0.254388	0.450559	-0.976593	0.778605	ARG2;CTH;ASPG
positive regulation of epidermis development (GO:0045684)	1/26	0.102545	0.339448	-0.720317	0.778256	TGFB2
cellular response to abiotic stimulus (GO:0071214)	2/232	0.250437	0.447751	-0.963366	0.774083	PDE6G;RHOB
negative regulation of signal transduction by p53 class mediator (GO:1901797)	1/25	0.0988003	0.339448	-0.714283	0.771737	ELL3
negative regulation of blood circulation (GO:1903523)	1/28	0.109988	0.351332	-0.737139	0.771065	NPFF
phenol-containing compound biosynthetic process (GO:0046189)	1/31	0.121039	0.354589	-0.743498	0.770857	TGFB2
cellular response to nitrogen compound (GO:1901699)	3/438	0.273451	0.460324	-0.992826	0.770258	FGF7;GPD1;MGARP
labyrinthine layer blood vessel development (GO:0060716)	1/19	0.076006	0.339448	-0.711065	0.76826	PLCD3
regulation of protein autophosphorylation (GO:0031952)	1/29	0.113687	0.354589	-0.738524	0.7657	JUN
regulation of rhodopsin mediated signaling pathway (GO:0022400)	1/30	0.117371	0.354589	-0.737912	0.765065	PDE6G
reproductive behavior (GO:0019098)	1/32	0.124692	0.354589	-0.730209	0.757079	NPAS1
regulation of hormone secretion (GO:0046883)	2/230	0.247363	0.445431	-0.933487	0.754923	NPFF;KISS1R
response to hypoxia (GO:0001666)	2/241	0.264282	0.455656	-0.9583	0.753239	TGFB2;MGARP
regulation of cell division (GO:0051302)	2/234	0.253512	0.450559	-0.938331	0.748099	FGF7;TGFB2
regulation of sensory perception of pain (GO:0051930)	1/23	0.0912646	0.339448	-0.691469	0.747088	NPFF
regulation of mitochondrial membrane permeability (GO:0046902)	1/29	0.113687	0.354589	-0.718831	0.745282	PPIF
regulation of T cell apoptotic process (GO:0070232)	1/32	0.124692	0.354589	-0.716498	0.742863	TGFB2
positive regulation of epithelial to mesenchymal transition (GO:0010718)	1/26	0.102545	0.339448	-0.687245	0.742524	TGFB2
response to morphine (GO:0043278)	1/25	0.0988003	0.339448	-0.685732	0.74089	NPFF
regulation of sensory perception (GO:0051931)	1/23	0.0912646	0.339448	-0.684992	0.740089	NPFF
organophosphate biosynthetic process (GO:0090407)	3/436	0.271199	0.458299	-0.940661	0.733935	GUCY1B2;CHKB;GPD1
response to decreased oxygen levels (GO:0036293)	2/245	0.270439	0.458299	-0.939487	0.733019	TGFB2;MGARP
regulation of interleukin-1 beta production (GO:0032651)	1/38	0.146299	0.37149	-0.739633	0.732411	P2RX7
protein homooligomerization (GO:0051260)	2/230	0.247363	0.445431	-0.900254	0.728048	CTH;PCBD2
regulation of membrane permeability (GO:0090559)	1/30	0.117371	0.354589	-0.699974	0.725732	PPIF
stem cell division (GO:0017145)	1/26	0.102545	0.339448	-0.671304	0.7253	TGFB2
regulation of actin cytoskeleton organization (GO:0032956)	2/240	0.262743	0.45515	-0.921285	0.725171	TPM1;KISS1R
sulfur amino acid biosynthetic process (GO:0000097)	1/21	0.0836667	0.339448	-0.670905	0.72487	CTH
positive regulation of blood pressure (GO:0045777)	1/31	0.121039	0.354589	-0.6988	0.724514	NPFF
response to isoquinoline alkaloid (GO:0014072)	1/26	0.102545	0.339448	-0.663245	0.716594	NPFF
rhodopsin mediated signaling pathway (GO:0016056)	1/33	0.128331	0.354589	-0.689045	0.7144	PDE6G
positive chemotaxis (GO:0050918)	1/31	0.121039	0.354589	-0.686327	0.711582	FGF7
negative regulation of intracellular steroid hormone receptor signaling pathway (GO:0033144)	1/32	0.124692	0.354589	-0.68259	0.707707	HEYL
positive regulation of fat cell differentiation (GO:0045600)	1/38	0.146299	0.37149	-0.713208	0.706243	WIF1
regulation of intrinsic apoptotic signaling pathway in response to DNA damage (GO:1902229)	1/32	0.124692	0.354589	-0.679235	0.704229	ELL3
Fc receptor signaling pathway (GO:0038093)	2/352	0.430671	0.558823	-1.20732	0.702566	FGF7;JUN
photoreceptor cell maintenance (GO:0045494)	1/30	0.117371	0.354589	-0.677106	0.702021	ABCA4
NAD metabolic process (GO:0019674)	1/29	0.113687	0.354589	-0.677052	0.701966	GPD1
positive regulation of cellular component biogenesis (GO:0044089)	2/249	0.276596	0.462376	-0.908165	0.700538	TPM1;KISS1R
sarcomere organization (GO:0045214)	1/27	0.106274	0.344961	-0.654913	0.697039	TPM1
interaction with symbiont (GO:0051702)	1/33	0.128331	0.354589	-0.670491	0.695163	JUN
cyclic purine nucleotide metabolic process (GO:0052652)	1/33	0.128331	0.354589	-0.670313	0.694979	GUCY1B2
negative regulation of insulin secretion (GO:0046676)	1/31	0.121039	0.354589	-0.669461	0.694095	NPFF
neuron fate commitment (GO:0048663)	1/34	0.131954	0.356738	-0.673061	0.69376	TGFB2
calcium ion-dependent exocytosis (GO:0017156)	1/33	0.128331	0.354589	-0.667483	0.692044	PLCD4
regulation of membrane lipid distribution (GO:0097035)	1/30	0.117371	0.354589	-0.662011	0.686371	ABCA4
cGMP metabolic process (GO:0046068)	1/24	0.0950402	0.339448	-0.635146	0.686234	GUCY1B2
regulation of interleukin-1 production (GO:0032652)	1/42	0.160411	0.383076	-0.715045	0.686102	P2RX7
positive regulation of neural precursor cell proliferation (GO:2000179)	1/35	0.135563	0.360661	-0.671925	0.68524	ELL3
regulation of bone resorption (GO:0045124)	1/33	0.128331	0.354589	-0.658494	0.682725	P2RX7
positive regulation of ATPase activity (GO:0032781)	1/30	0.117371	0.354589	-0.658267	0.682489	TPM1
phosphatidic acid biosynthetic process (GO:0006654)	1/31	0.121039	0.354589	-0.657827	0.682033	GPD1
cardiocyte differentiation (GO:0035051)	1/40	0.153384	0.378927	-0.70123	0.680483	TGFB2
regulation of glycolytic process (GO:0006110)	1/26	0.102545	0.339448	-0.629778	0.680434	GPD1
regulation of cell adhesion mediated by integrin (GO:0033628)	1/36	0.139156	0.364422	-0.673699	0.68006	TGFB2
steroid metabolic process (GO:0008202)	2/240	0.262743	0.45515	-0.862564	0.678949	SDR42E1;STARD5
inactivation of MAPK activity (GO:0000188)	1/31	0.121039	0.354589	-0.653916	0.677979	DUSP14
regulation of membrane depolarization (GO:0003254)	1/34	0.131954	0.356738	-0.653411	0.673505	NPFF
midbrain development (GO:0030901)	1/32	0.124692	0.354589	-0.648691	0.672561	OTX1
negative regulation of smoothened signaling pathway (GO:0045879)	1/28	0.109988	0.351332	-0.639126	0.668541	KIF7
phosphatidylcholine biosynthetic process (GO:0006656)	1/26	0.102545	0.339448	-0.616755	0.666364	CHKB
cyclic nucleotide biosynthetic process (GO:0009190)	1/34	0.131954	0.356738	-0.644679	0.664505	GUCY1B2
regulation of cell morphogenesis involved in differentiation (GO:0010769)	2/248	0.275057	0.460571	-0.852625	0.661031	TGFB2;ELL3
response to metal ion (GO:0010038)	2/255	0.285826	0.465683	-0.863609	0.660014	JUN;PPIF
placenta blood vessel development (GO:0060674)	1/30	0.117371	0.354589	-0.635128	0.658499	PLCD3
response to oxygen levels (GO:0070482)	2/259	0.291974	0.469245	-0.869207	0.657668	TGFB2;MGARP
endosome to lysosome transport (GO:0008333)	1/31	0.121039	0.354589	-0.631016	0.654235	RHOB
anion transport (GO:0006820)	3/443	0.27909	0.463468	-0.850579	0.654111	SLC13A4;ABCA4;KISS1R
regulation of transcription involved in G1/S transition of mitotic cell cycle (GO:0000083)	1/26	0.102545	0.339448	-0.603071	0.651579	CCNA1
face morphogenesis (GO:0060325)	1/34	0.131954	0.356738	-0.629833	0.649202	TGFB2
regulation of cellular carbohydrate catabolic process (GO:0043471)	1/33	0.128331	0.354589	-0.625022	0.648021	GPD1
phosphatidic acid metabolic process (GO:0046473)	1/31	0.121039	0.354589	-0.623756	0.646708	GPD1
maternal process involved in female pregnancy (GO:0060135)	1/35	0.135563	0.360661	-0.633157	0.645703	NPFF
response to progesterone (GO:0032570)	1/33	0.128331	0.354589	-0.620598	0.643434	TGFB2
response to axon injury (GO:0048678)	1/39	0.149849	0.374809	-0.655608	0.643373	JUN
regulation of transcription from RNA polymerase II promoter in response to stress (GO:0043618)	1/41	0.156905	0.380501	-0.665018	0.642585	JUN
blood vessel remodeling (GO:0001974)	1/36	0.139156	0.364422	-0.636173	0.642179	TGFB2
heart morphogenesis (GO:0003007)	1/39	0.149849	0.374809	-0.653836	0.641634	TGFB2
positive regulation of ATP catabolic process (GO:1903291)	1/30	0.117371	0.354589	-0.617935	0.640674	TPM1
negative regulation of DNA binding (GO:0043392)	1/42	0.160411	0.383076	-0.667341	0.640329	JUN
positive regulation of calcium ion transport into cytosol (GO:0010524)	1/37	0.142735	0.37089	-0.645568	0.640307	P2RX7
protein peptidyl-prolyl isomerization (GO:0000413)	1/41	0.156905	0.380501	-0.662143	0.639806	PPIF
ventricular cardiac muscle tissue morphogenesis (GO:0055010)	1/38	0.146299	0.37149	-0.644998	0.638699	TPM1
regulation of actin filament-based process (GO:0032970)	2/257	0.288901	0.466734	-0.836084	0.637093	TPM1;KISS1R
serine family amino acid metabolic process (GO:0009069)	1/32	0.124692	0.354589	-0.611876	0.634391	CTH
alditol phosphate metabolic process (GO:0052646)	1/35	0.135563	0.360661	-0.62153	0.633847	GPD1
regulation of bone remodeling (GO:0046850)	1/40	0.153384	0.378927	-0.651884	0.632596	P2RX7
negative regulation of peptide secretion (GO:0002792)	1/36	0.139156	0.364422	-0.626524	0.63244	NPFF
regulation of G2/M transition of mitotic cell cycle (GO:0010389)	1/34	0.131954	0.356738	-0.612798	0.631643	CCNA1
regulation of carbohydrate catabolic process (GO:0043470)	1/33	0.128331	0.354589	-0.607966	0.630337	GPD1
cellular response to peptide hormone stimulus (GO:0071375)	2/261	0.295046	0.471979	-0.839384	0.630227	FGF7;MGARP
negative regulation of peptide hormone secretion (GO:0090278)	1/35	0.135563	0.360661	-0.617749	0.62999	NPFF
positive regulation of biomineral tissue development (GO:0070169)	1/36	0.139156	0.364422	-0.623871	0.629762	P2RX7
axon cargo transport (GO:0008088)	1/40	0.153384	0.378927	-0.648622	0.629431	MGARP
cardiac septum morphogenesis (GO:0060411)	1/43	0.163902	0.383203	-0.654682	0.627965	HEYL
negative regulation of response to DNA damage stimulus (GO:2001021)	1/42	0.160411	0.383076	-0.651745	0.625364	ELL3
negative regulation of purine nucleotide catabolic process (GO:0033122)	1/32	0.124692	0.354589	-0.602198	0.624357	PPIF
cofactor metabolic process (GO:0051186)	2/255	0.285826	0.465683	-0.816946	0.624352	GPD1;PCBD2
sulfur compound transport (GO:0072348)	1/32	0.124692	0.354589	-0.601731	0.623873	SLC13A4
positive regulation of bone mineralization (GO:0030501)	1/34	0.131954	0.356738	-0.603085	0.621632	P2RX7
regulation of cell cycle G2/M phase transition (GO:1902749)	1/36	0.139156	0.364422	-0.609755	0.615513	CCNA1
ureteric bud development (GO:0001657)	1/40	0.153384	0.378927	-0.632487	0.613773	ARG2
neurogenesis (GO:0022008)	1/39	0.149849	0.374809	-0.62381	0.612168	TGFB2
actin-myosin filament sliding (GO:0033275)	1/38	0.146299	0.37149	-0.61776	0.611727	TPM1
DNA strand elongation involved in DNA replication (GO:0006271)	1/33	0.128331	0.354589	-0.588687	0.61035	GINS1
regulation of neurological system process (GO:0031644)	1/47	0.177726	0.394378	-0.654847	0.609298	NPFF
regulation of calcium ion-dependent exocytosis (GO:0017158)	1/34	0.131954	0.356738	-0.588402	0.606497	DOC2A
regulation of small GTPase mediated signal transduction (GO:0051056)	2/256	0.287363	0.466384	-0.792824	0.604723	TRIP10;RHOB
long-chain fatty acid transport (GO:0015909)	1/38	0.146299	0.37149	-0.605169	0.599259	KISS1R
muscle filament sliding (GO:0030049)	1/38	0.146299	0.37149	-0.604179	0.598279	TPM1
regulation of release of cytochrome c from mitochondria (GO:0090199)	1/41	0.156905	0.380501	-0.618835	0.59796	PPIF
taxis (GO:0042330)	2/263	0.298116	0.473388	-0.798201	0.596926	FGF7;TGFB2
hair follicle development (GO:0001942)	1/38	0.146299	0.37149	-0.601285	0.595413	TGFB2
chemotaxis (GO:0006935)	2/263	0.298116	0.473388	-0.795613	0.594991	FGF7;TGFB2
pteridine-containing compound metabolic process (GO:0042558)	1/32	0.124692	0.354589	-0.571668	0.592703	PCBD2
nucleotide-binding domain, leucine rich repeat containing receptor signaling pathway (GO:0035872)	1/46	0.174291	0.389341	-0.62587	0.590383	P2RX7
cellular response to cAMP (GO:0071320)	1/43	0.163902	0.383203	-0.612658	0.587657	GPD1
small molecule catabolic process (GO:0044282)	2/261	0.295046	0.471979	-0.781957	0.587109	CTH;HACL1
negative regulation of nucleotide catabolic process (GO:0030812)	1/33	0.128331	0.354589	-0.565198	0.585995	PPIF
DNA strand elongation (GO:0022616)	1/35	0.135563	0.360661	-0.570643	0.581951	GINS1
transcription from RNA polymerase II promoter (GO:0006366)	3/470	0.309713	0.479695	-0.788612	0.579318	HEYL;JUN;ELL3
actin cytoskeleton reorganization (GO:0031532)	1/41	0.156905	0.380501	-0.596909	0.576773	FGF7
mesonephric tubule development (GO:0072164)	1/44	0.16738	0.383291	-0.600773	0.576117	ARG2
acylglycerol biosynthetic process (GO:0046463)	1/43	0.163902	0.383203	-0.594513	0.570252	GPD1
cellular response to peptide (GO:1901653)	2/273	0.313436	0.482172	-0.780171	0.569099	FGF7;MGARP
triglyceride biosynthetic process (GO:0019432)	1/41	0.156905	0.380501	-0.588821	0.568957	GPD1
regulation of cytokine production involved in immune response (GO:0002718)	1/49	0.184553	0.395527	-0.612704	0.568306	TGFB2
amide biosynthetic process (GO:0043604)	1/44	0.16738	0.383291	-0.590408	0.566178	ARG2
positive regulation of stem cell differentiation (GO:2000738)	1/39	0.149849	0.374809	-0.576603	0.565842	TGFB2
mesonephric epithelium development (GO:0072163)	1/45	0.170843	0.385068	-0.591551	0.564539	ARG2
negative regulation of nucleoside metabolic process (GO:0045978)	1/35	0.135563	0.360661	-0.551484	0.562412	PPIF
neutral lipid biosynthetic process (GO:0046460)	1/43	0.163902	0.383203	-0.585551	0.561656	GPD1
regulation of cell killing (GO:0031341)	1/50	0.187945	0.396582	-0.60378	0.55842	P2RX7
catecholamine metabolic process (GO:0006584)	1/43	0.163902	0.383203	-0.580642	0.556947	TGFB2
regulation of signal transduction by p53 class mediator (GO:1901796)	1/44	0.16738	0.383291	-0.57971	0.555918	ELL3
hormone biosynthetic process (GO:0042446)	1/44	0.16738	0.383291	-0.578343	0.554608	STARD5
coagulation (GO:0050817)	3/472	0.311989	0.481423	-0.752048	0.549753	GUCY1B2;TGFB2;RHOB
cardiac muscle contraction (GO:0060048)	1/41	0.156905	0.380501	-0.5687	0.549516	TPM1
blood coagulation (GO:0007596)	3/472	0.311989	0.481423	-0.74959	0.547956	TGFB2;GUCY1B2;RHOB
catechol-containing compound metabolic process (GO:0009712)	1/43	0.163902	0.383203	-0.568172	0.544986	TGFB2
negative regulation of transporter activity (GO:0032410)	1/43	0.163902	0.383203	-0.568063	0.544881	PPIF
positive regulation of smooth muscle cell proliferation (GO:0048661)	1/46	0.174291	0.389341	-0.574394	0.541826	JUN
regulation of response to nutrient levels (GO:0032107)	1/49	0.184553	0.395527	-0.583817	0.541512	NPFF
positive regulation of cell migration (GO:0030335)	2/280	0.324121	0.488214	-0.753734	0.540429	FGF7;TGFB2
regulation of DNA-templated transcription, elongation (GO:0032784)	1/44	0.16738	0.383291	-0.557555	0.534673	ELL3
acid secretion (GO:0046717)	1/47	0.177726	0.394378	-0.573663	0.533762	KISS1R
embryo development (GO:0009790)	2/276	0.31802	0.485247	-0.73696	0.532893	TGFB2;TPM1
positive regulation of myeloid leukocyte differentiation (GO:0002763)	1/47	0.177726	0.394378	-0.571073	0.531352	JUN
regulation of DNA-templated transcription in response to stress (GO:0043620)	1/46	0.174291	0.389341	-0.562709	0.530803	JUN
regulation of response to extracellular stimulus (GO:0032104)	1/49	0.184553	0.395527	-0.571905	0.530463	NPFF
lysosomal transport (GO:0007041)	1/48	0.181146	0.395527	-0.569647	0.528369	RHOB
hemostasis (GO:0007599)	3/478	0.318821	0.485247	-0.729868	0.527765	TGFB2;GUCY1B2;RHOB
stem cell proliferation (GO:0072089)	1/48	0.181146	0.395527	-0.56208	0.52135	FGF7
organic hydroxy compound metabolic process (GO:1901615)	3/476	0.316544	0.483983	-0.71612	0.519692	TGFB2;CHKB;PLCD3
phospholipid transport (GO:0015914)	1/48	0.181146	0.395527	-0.55754	0.517139	ABCA4
regulation of lymphocyte apoptotic process (GO:0070228)	1/49	0.184553	0.395527	-0.552068	0.512063	TGFB2
dephosphorylation (GO:0016311)	2/278	0.321072	0.486877	-0.710138	0.511118	PPEF2;DUSP14
actin-mediated cell contraction (GO:0070252)	1/46	0.174291	0.389341	-0.540921	0.510251	TPM1
positive regulation of cell motility (GO:2000147)	2/287	0.334765	0.495414	-0.718472	0.504627	FGF7;TGFB2
cellular response to organic cyclic compound (GO:0071407)	2/291	0.340828	0.498447	-0.724082	0.504148	GPD1;MGARP
aspartate family amino acid metabolic process (GO:0009066)	1/42	0.160411	0.383076	-0.525231	0.503971	ASPG
neutrophil chemotaxis (GO:0030593)	1/44	0.16738	0.383291	-0.525508	0.503941	TGFB2
cellular response to ionizing radiation (GO:0071479)	1/45	0.170843	0.385068	-0.526385	0.502349	RHOB
positive regulation of fibroblast proliferation (GO:0048146)	1/49	0.184553	0.395527	-0.537453	0.498508	JUN
sulfur compound catabolic process (GO:0044273)	1/43	0.163902	0.383203	-0.519096	0.497912	CTH
positive regulation of neurogenesis (GO:0050769)	2/283	0.328688	0.490587	-0.694248	0.494411	HEYL;ELL3
positive regulation of viral transcription (GO:0050434)	1/54	0.201376	0.406809	-0.541617	0.487137	JUN
digestive tract development (GO:0048565)	1/54	0.201376	0.406809	-0.541579	0.487102	TGFB2
sensory perception of pain (GO:0019233)	1/50	0.187945	0.396582	-0.522805	0.483528	P2RX7
pyridine nucleotide metabolic process (GO:0019362)	1/53	0.198039	0.404548	-0.531948	0.481405	GPD1
positive regulation of phosphatidylinositol 3-kinase signaling (GO:0014068)	1/51	0.191324	0.400621	-0.525306	0.480517	TGFB2
Rho protein signal transduction (GO:0007266)	1/48	0.181146	0.395527	-0.517325	0.479838	RHOB
vacuolar transport (GO:0007034)	1/50	0.187945	0.396582	-0.515207	0.476501	RHOB
neutrophil migration (GO:1990266)	1/45	0.170843	0.385068	-0.498164	0.475416	TGFB2
nicotinamide nucleotide metabolic process (GO:0046496)	1/53	0.198039	0.404548	-0.524204	0.474396	GPD1
positive regulation of cellular component movement (GO:0051272)	2/296	0.348382	0.503121	-0.68988	0.473895	FGF7;TGFB2
fatty acid transport (GO:0015908)	1/49	0.184553	0.395527	-0.507115	0.470368	KISS1R
sulfur amino acid metabolic process (GO:0000096)	1/45	0.170843	0.385068	-0.483916	0.461819	CTH
regulation of microtubule polymerization or depolymerization (GO:0031110)	1/52	0.194688	0.40429	-0.507095	0.459236	STMN4
positive regulation of Ras GTPase activity (GO:0032320)	2/292	0.342341	0.499807	-0.659979	0.457717	JUN;ST5
negative regulation of transmembrane transport (GO:0034763)	1/51	0.191324	0.400621	-0.497258	0.454861	PPIF
regulation of epidermis development (GO:0045682)	1/53	0.198039	0.404548	-0.499962	0.452458	TGFB2
regulation of morphogenesis of a branching structure (GO:0060688)	1/53	0.198039	0.404548	-0.496397	0.449231	FGF7
cardiac muscle tissue morphogenesis (GO:0055008)	1/50	0.187945	0.396582	-0.480529	0.444428	TPM1
single-organism cellular localization (GO:1902580)	3/496	0.339331	0.498315	-0.638047	0.444415	JUN;TGFB2;MGARP
regulation of intracellular steroid hormone receptor signaling pathway (GO:0033143)	1/53	0.198039	0.404548	-0.485739	0.439587	HEYL
regulation of sodium ion transport (GO:0002028)	1/60	0.221112	0.423235	-0.503959	0.433318	P2RX7
positive regulation of locomotion (GO:0040017)	2/304	0.360411	0.511304	-0.642861	0.431225	FGF7;TGFB2
mitochondrial membrane organization (GO:0007006)	1/51	0.191324	0.400621	-0.467712	0.427834	PPIF
granulocyte chemotaxis (GO:0071621)	1/53	0.198039	0.404548	-0.472154	0.427292	TGFB2
positive regulation of extrinsic apoptotic signaling pathway (GO:2001238)	1/57	0.211305	0.413136	-0.481374	0.425525	TGFB2
protein targeting to mitochondrion (GO:0006626)	1/49	0.184553	0.395527	-0.458732	0.425491	MGARP
pyridine-containing compound metabolic process (GO:0072524)	1/61	0.224354	0.427808	-0.491123	0.417003	GPD1
regulation of excitatory postsynaptic membrane potential (GO:0060079)	1/52	0.194688	0.40429	-0.457158	0.414013	NPFF
regulation of tissue remodeling (GO:0034103)	1/58	0.214587	0.415504	-0.470804	0.41349	P2RX7
positive regulation of cellular carbohydrate metabolic process (GO:0010676)	1/56	0.208009	0.412318	-0.462213	0.409502	GPD1
mesoderm development (GO:0007498)	1/52	0.194688	0.40429	-0.451278	0.408687	MATK
regulation of multi-organism process (GO:0043900)	2/306	0.363406	0.513375	-0.609411	0.406324	P2RX7;JUN
inositol phosphate metabolic process (GO:0043647)	1/53	0.198039	0.404548	-0.445702	0.403353	PLCD3
regulation of vesicle-mediated transport (GO:0060627)	2/306	0.363406	0.513375	-0.604304	0.402919	DOC2A;LGI3
positive regulation of endothelial cell proliferation (GO:0001938)	1/63	0.230798	0.43492	-0.481763	0.401113	JUN
negative regulation of hormone secretion (GO:0046888)	1/57	0.211305	0.413136	-0.449258	0.397135	NPFF
regulation of extrinsic apoptotic signaling pathway in absence of ligand (GO:2001239)	1/58	0.214587	0.415504	-0.447189	0.39275	TGFB2
granulocyte migration (GO:0097530)	1/55	0.204699	0.408991	-0.437999	0.391598	TGFB2
establishment of synaptic vesicle localization (GO:0097480)	1/57	0.211305	0.413136	-0.43862	0.387731	DOC2A
peptidyl-proline modification (GO:0018208)	1/55	0.204699	0.408991	-0.432923	0.38706	PPIF
positive regulation of nervous system development (GO:0051962)	2/313	0.373848	0.523701	-0.5954	0.385126	HEYL;ELL3
synaptic vesicle transport (GO:0048489)	1/57	0.211305	0.413136	-0.43548	0.384955	DOC2A
ceramide metabolic process (GO:0006672)	1/64	0.234	0.43492	-0.461543	0.384278	ORMDL2
negative regulation of phosphatase activity (GO:0010923)	1/65	0.237189	0.43492	-0.46059	0.383485	TGFB2
positive regulation of carbohydrate metabolic process (GO:0045913)	1/63	0.230798	0.43492	-0.45935	0.382452	GPD1
actin filament-based movement (GO:0030048)	1/61	0.224354	0.427808	-0.447299	0.379793	TPM1
actomyosin structure organization (GO:0031032)	1/57	0.211305	0.413136	-0.427837	0.378198	TPM1
modification of morphology or physiology of other organism involved in symbiotic interaction (GO:0051817)	1/63	0.230798	0.43492	-0.454217	0.378178	JUN
regulation of phosphatidylinositol 3-kinase signaling (GO:0014066)	1/66	0.240365	0.435961	-0.454928	0.377682	TGFB2
muscle tissue morphogenesis (GO:0060415)	1/56	0.208009	0.412318	-0.421005	0.372994	TPM1
meiotic nuclear division (GO:0007126)	1/64	0.234	0.43492	-0.443556	0.369302	CCNA1
negative regulation of dephosphorylation (GO:0035305)	1/70	0.252939	0.450559	-0.461227	0.367721	TGFB2
regulation of epidermal growth factor receptor signaling pathway (GO:0042058)	1/71	0.25605	0.450559	-0.457476	0.36473	PDE6G
positive regulation of DNA replication (GO:0045740)	1/60	0.221112	0.423235	-0.420012	0.361138	JUN
response to light stimulus (GO:0009416)	2/322	0.387174	0.536263	-0.578576	0.360528	PDE6G;ABCA4
immune response-regulating cell surface receptor signaling pathway (GO:0002768)	2/444	0.552983	0.627394	-0.768098	0.358072	JUN;FGF7
response to ammonium ion (GO:0060359)	1/66	0.240365	0.435961	-0.426269	0.35389	NPFF
regulation of leukocyte apoptotic process (GO:2000106)	1/71	0.25605	0.450559	-0.441499	0.351992	TGFB2
regulation of postsynaptic membrane potential (GO:0060078)	1/58	0.214587	0.415504	-0.400654	0.351879	NPFF
acute inflammatory response (GO:0002526)	1/59	0.217856	0.420211	-0.404085	0.350341	NPFF
positive regulation of cytokine secretion (GO:0050715)	1/69	0.249815	0.447437	-0.434652	0.349555	P2RX7
protein localization to mitochondrion (GO:0070585)	1/58	0.214587	0.415504	-0.39457	0.346536	MGARP
oxidoreduction coenzyme metabolic process (GO:0006733)	1/65	0.237189	0.43492	-0.415907	0.346281	GPD1
regulation of smoothened signaling pathway (GO:0008589)	1/63	0.230798	0.43492	-0.415878	0.346257	KIF7
regulation of ERBB signaling pathway (GO:1901184)	1/74	0.265307	0.455656	-0.439483	0.345441	PDE6G
activation of signaling protein activity involved in unfolded protein response (GO:0006987)	1/64	0.234	0.43492	-0.413388	0.344184	ATF3
regulation of bone mineralization (GO:0030500)	1/66	0.240365	0.435961	-0.413662	0.343423	P2RX7
regulation of neural precursor cell proliferation (GO:2000177)	1/65	0.237189	0.43492	-0.41245	0.343404	ELL3
activation of MAPKK activity (GO:0000186)	1/60	0.221112	0.423235	-0.397914	0.342137	KISS1R
regulation of cell growth (GO:0001558)	2/322	0.387174	0.536263	-0.547827	0.341368	TGFB2;LTBP4
regulation of viral transcription (GO:0046782)	1/76	0.271415	0.458299	-0.437317	0.341209	JUN
positive regulation of viral process (GO:0048524)	1/81	0.286467	0.465683	-0.445914	0.34079	JUN
inner ear morphogenesis (GO:0042472)	1/60	0.221112	0.423235	-0.391298	0.336449	OTX1
establishment of protein localization to mitochondrion (GO:0072655)	1/55	0.204699	0.408991	-0.37518	0.335435	MGARP
ATP catabolic process (GO:0006200)	2/327	0.394526	0.541326	-0.543977	0.333856	ABCA4;KIF7
regulation of biomineral tissue development (GO:0070167)	1/72	0.259149	0.452046	-0.419985	0.333456	P2RX7
transcription elongation from RNA polymerase II promoter (GO:0006368)	1/67	0.243528	0.440106	-0.404208	0.331749	ELL3
apoptotic signaling pathway (GO:0097190)	2/327	0.394526	0.541326	-0.540012	0.331424	P2RX7;TGFB2
tissue remodeling (GO:0048771)	1/71	0.25605	0.450559	-0.415358	0.331151	TGFB2
positive regulation of nuclease activity (GO:0032075)	1/66	0.240365	0.435961	-0.398566	0.33089	ATF3
glutamine family amino acid metabolic process (GO:0009064)	1/65	0.237189	0.43492	-0.396905	0.330461	ARG2
regulation of production of molecular mediator of immune response (GO:0002700)	1/79	0.280484	0.463468	-0.427401	0.32868	TGFB2
cellular response to starvation (GO:0009267)	1/74	0.265307	0.455656	-0.415659	0.326714	JUN
toll-like receptor 10 signaling pathway (GO:0034166)	1/65	0.237189	0.43492	-0.392023	0.326396	JUN
cyclic nucleotide metabolic process (GO:0009187)	1/58	0.214587	0.415504	-0.371182	0.325996	GUCY1B2
positive regulation of myeloid cell differentiation (GO:0045639)	1/74	0.265307	0.455656	-0.41438	0.325709	JUN
regulation of JUN kinase activity (GO:0043506)	1/75	0.268368	0.457777	-0.415905	0.324977	PPEF2
phosphatidylcholine metabolic process (GO:0046470)	1/62	0.227583	0.432321	-0.386568	0.324171	CHKB
organic anion transport (GO:0015711)	2/328	0.395992	0.541568	-0.526577	0.322943	ABCA4;KISS1R
smoothened signaling pathway (GO:0007224)	1/72	0.259149	0.452046	-0.406249	0.322551	KIF7
organophosphate ester transport (GO:0015748)	1/71	0.25605	0.450559	-0.40339	0.321609	ABCA4
toll-like receptor 5 signaling pathway (GO:0034146)	1/65	0.237189	0.43492	-0.38542	0.320898	JUN
regulation of nuclease activity (GO:0032069)	1/72	0.259149	0.452046	-0.402899	0.31989	ATF3
ribonucleoside monophosphate catabolic process (GO:0009158)	2/332	0.401839	0.54444	-0.522436	0.31764	ABCA4;KIF7
purine nucleoside monophosphate catabolic process (GO:0009128)	2/333	0.403296	0.54444	-0.522363	0.317595	ABCA4;KIF7
regulation of cell adhesion (GO:0030155)	2/336	0.40766	0.546001	-0.523218	0.316617	TGFB2;TPM1
toll-like receptor 9 signaling pathway (GO:0034162)	1/73	0.262235	0.45515	-0.401655	0.316154	JUN
purine ribonucleoside monophosphate catabolic process (GO:0009169)	2/332	0.401839	0.54444	-0.519954	0.316131	ABCA4;KIF7
nucleoside monophosphate catabolic process (GO:0009125)	2/335	0.406207	0.546001	-0.52123	0.315414	ABCA4;KIF7
negative regulation of immune effector process (GO:0002698)	1/81	0.286467	0.465683	-0.411487	0.314479	TGFB2
spermatogenesis (GO:0007283)	2/353	0.432094	0.559196	-0.535744	0.311404	CCNA1;ELL3
alpha-amino acid biosynthetic process (GO:1901607)	1/69	0.249815	0.447437	-0.386248	0.310628	CTH
eye development (GO:0001654)	1/79	0.280484	0.463468	-0.403786	0.310519	TGFB2
toll-like receptor TLR6:TLR2 signaling pathway (GO:0038124)	1/71	0.25605	0.450559	-0.388958	0.310103	JUN
modification of morphology or physiology of other organism (GO:0035821)	1/76	0.271415	0.458299	-0.397348	0.310024	JUN
regulation of calcium ion transport into cytosol (GO:0010522)	1/72	0.259149	0.452046	-0.390406	0.309972	P2RX7
male gamete generation (GO:0048232)	2/354	0.433515	0.559196	-0.531057	0.30868	CCNA1;ELL3
myeloid leukocyte migration (GO:0097529)	1/76	0.271415	0.458299	-0.395361	0.308473	TGFB2
toll-like receptor 2 signaling pathway (GO:0034134)	1/73	0.262235	0.45515	-0.391507	0.308167	JUN
toll-like receptor TLR1:TLR2 signaling pathway (GO:0038123)	1/71	0.25605	0.450559	-0.382666	0.305087	JUN
regulation of fat cell differentiation (GO:0045598)	1/87	0.304123	0.476618	-0.410144	0.303932	WIF1
regulation of DNA binding (GO:0051101)	1/77	0.274451	0.460324	-0.391273	0.303559	JUN
fatty acid catabolic process (GO:0009062)	1/64	0.234	0.43492	-0.362053	0.301443	HACL1
fatty acid oxidation (GO:0019395)	1/64	0.234	0.43492	-0.360944	0.30052	HACL1
negative regulation of purine nucleotide metabolic process (GO:1900543)	1/72	0.259149	0.452046	-0.378172	0.300258	PPIF
lipid oxidation (GO:0034440)	1/65	0.237189	0.43492	-0.358753	0.298695	HACL1
TRIF-dependent toll-like receptor signaling pathway (GO:0035666)	1/76	0.271415	0.458299	-0.380027	0.296509	JUN
neuromuscular process (GO:0050905)	1/79	0.280484	0.463468	-0.384916	0.296008	NPAS1
multi-organism behavior (GO:0051705)	1/77	0.274451	0.460324	-0.379779	0.294642	NPAS1
liver development (GO:0001889)	1/86	0.301211	0.475023	-0.393194	0.292691	JUN
negative regulation of MAP kinase activity (GO:0043407)	1/74	0.265307	0.455656	-0.371742	0.292195	DUSP14
regulation of fibroblast proliferation (GO:0048145)	1/75	0.268368	0.457777	-0.373249	0.291647	JUN
negative regulation of nucleotide metabolic process (GO:0045980)	1/75	0.268368	0.457777	-0.371344	0.290158	PPIF
regulation of smooth muscle cell proliferation (GO:0048660)	1/77	0.274451	0.460324	-0.37252	0.28901	JUN
positive regulation of synaptic transmission (GO:0050806)	1/85	0.298286	0.473388	-0.385963	0.288638	KISS1R
cellular response to tumor necrosis factor (GO:0071356)	1/89	0.309913	0.479695	-0.390725	0.287028	GPD1
MyD88-independent toll-like receptor signaling pathway (GO:0002756)	1/79	0.280484	0.463468	-0.37067	0.285052	JUN
toll-like receptor 3 signaling pathway (GO:0034138)	1/80	0.283481	0.465683	-0.370016	0.282785	JUN
alcohol metabolic process (GO:0006066)	2/340	0.413454	0.548203	-0.469003	0.281923	CHKB;PLCD3
protein heterooligomerization (GO:0051291)	1/81	0.286467	0.465683	-0.367963	0.281216	PCBD2
MyD88-dependent toll-like receptor signaling pathway (GO:0002755)	1/82	0.28944	0.466734	-0.368321	0.280659	JUN
calcium-mediated signaling (GO:0019722)	1/79	0.280484	0.463468	-0.364822	0.280555	KISS1R
regulation of Ras GTPase activity (GO:0032318)	2/349	0.426391	0.556862	-0.474589	0.277843	JUN;ST5
negative regulation of viral process (GO:0048525)	1/75	0.268368	0.457777	-0.354806	0.277236	JUN
regulation of Rab GTPase activity (GO:0032313)	1/88	0.307024	0.478919	-0.370529	0.272792	ST5
positive regulation of calcium ion transport (GO:0051928)	1/91	0.315654	0.48336	-0.374574	0.272313	P2RX7
positive regulation of Rab GTPase activity (GO:0032851)	1/88	0.307024	0.478919	-0.367604	0.270639	ST5
regulation of receptor activity (GO:0010469)	1/87	0.304123	0.476618	-0.358156	0.265407	HEYL
cellular response to light stimulus (GO:0071482)	1/85	0.298286	0.473388	-0.354162	0.264856	PDE6G
myeloid leukocyte activation (GO:0002274)	1/86	0.301211	0.475023	-0.350971	0.26126	JUN
retinoid metabolic process (GO:0001523)	1/81	0.286467	0.465683	-0.338064	0.258366	ABCA4
regulation of endothelial cell proliferation (GO:0001936)	1/88	0.307024	0.478919	-0.350631	0.258143	JUN
sodium ion transmembrane transport (GO:0035725)	1/82	0.28944	0.466734	-0.334088	0.254574	SLC13A4
DNA-templated transcription, elongation (GO:0006354)	1/90	0.312789	0.481916	-0.345719	0.25237	ELL3
stress-activated protein kinase signaling cascade (GO:0031098)	1/91	0.315654	0.48336	-0.346052	0.251577	JUN
meiotic cell cycle process (GO:1903046)	1/93	0.321348	0.486877	-0.346051	0.249068	CCNA1
blood vessel development (GO:0001568)	1/85	0.298286	0.473388	-0.332956	0.248998	PLCD3
platelet degranulation (GO:0002576)	1/81	0.286467	0.465683	-0.324144	0.247727	TGFB2
stress-activated MAPK cascade (GO:0051403)	1/89	0.309913	0.479695	-0.335646	0.246567	JUN
myeloid leukocyte differentiation (GO:0002573)	1/83	0.292401	0.469245	-0.325738	0.246463	JUN
ethanolamine-containing compound metabolic process (GO:0042439)	1/81	0.286467	0.465683	-0.320944	0.245281	CHKB
cellular hormone metabolic process (GO:0034754)	1/95	0.326996	0.488788	-0.341201	0.244241	STARD5
negative regulation of homeostatic process (GO:0032845)	1/86	0.301211	0.475023	-0.324917	0.241865	P2RX7
negative regulation of transport (GO:0051051)	2/361	0.443411	0.564393	-0.421448	0.24107	NPFF;PPIF
phenol-containing compound metabolic process (GO:0018958)	1/81	0.286467	0.465683	-0.315092	0.240809	TGFB2
microtubule-based transport (GO:0010970)	1/95	0.326996	0.488788	-0.335292	0.240011	MGARP
cytokinesis (GO:0000910)	1/79	0.280484	0.463468	-0.311066	0.239216	RHOB
diterpenoid metabolic process (GO:0016101)	1/87	0.304123	0.476618	-0.322454	0.238951	ABCA4
positive regulation of hormone secretion (GO:0046887)	1/91	0.315654	0.48336	-0.326967	0.237703	KISS1R
triglyceride metabolic process (GO:0006641)	1/87	0.304123	0.476618	-0.319316	0.236626	GPD1
collagen metabolic process (GO:0032963)	1/83	0.292401	0.469245	-0.312633	0.236548	SERPINH1
response to peptide hormone (GO:0043434)	2/364	0.447624	0.566877	-0.416017	0.236136	FGF7;MGARP
negative regulation of ion transport (GO:0043271)	1/94	0.324178	0.488214	-0.328938	0.235849	PPIF
monocarboxylic acid catabolic process (GO:0072329)	1/82	0.28944	0.466734	-0.308664	0.235201	HACL1
extrinsic apoptotic signaling pathway (GO:0097191)	1/92	0.318507	0.485247	-0.325008	0.235013	TGFB2
establishment of vesicle localization (GO:0051650)	1/95	0.326996	0.488788	-0.328044	0.234823	DOC2A
regulation of myeloid leukocyte differentiation (GO:0002761)	1/98	0.33538	0.495414	-0.333128	0.233976	JUN
cellular response to nutrient levels (GO:0031669)	1/99	0.338152	0.497311	-0.332921	0.232558	JUN
regulation of microtubule cytoskeleton organization (GO:0070507)	1/100	0.340912	0.498447	-0.331928	0.231107	STMN4
regulation of phosphatase activity (GO:0010921)	1/102	0.346399	0.502766	-0.333558	0.229365	TGFB2
regulation of cytokine secretion (GO:0050707)	1/106	0.357237	0.508239	-0.336609	0.227818	P2RX7
positive regulation of ERK1 and ERK2 cascade (GO:0070374)	1/115	0.380978	0.530723	-0.358535	0.227137	ST5
cell-type specific apoptotic process (GO:0097285)	1/86	0.301211	0.475023	-0.303686	0.226061	RHOB
neuron projection guidance (GO:0097485)	2/367	0.451819	0.568601	-0.397995	0.224699	TGFB2;RHOB
regulation of protein transport (GO:0051223)	2/379	0.468422	0.575357	-0.40546	0.224124	P2RX7;TGFB2
multicellular organismal macromolecule metabolic process (GO:0044259)	1/89	0.309913	0.479695	-0.304927	0.224001	SERPINH1
negative regulation of binding (GO:0051100)	1/95	0.326996	0.488788	-0.311935	0.223292	JUN
axon guidance (GO:0007411)	2/367	0.451819	0.568601	-0.395487	0.223283	TGFB2;RHOB
regeneration (GO:0031099)	1/97	0.332597	0.493483	-0.31174	0.220171	JUN
cellular response to hypoxia (GO:0071456)	1/99	0.338152	0.497311	-0.314399	0.21962	MGARP
terpenoid metabolic process (GO:0006721)	1/97	0.332597	0.493483	-0.309273	0.218429	ABCA4
cellular response to decreased oxygen levels (GO:0036294)	1/101	0.343661	0.500279	-0.313257	0.216959	MGARP
gamete generation (GO:0007276)	2/390	0.483382	0.584135	-0.401564	0.215891	CCNA1;ELL3
response to tumor necrosis factor (GO:0034612)	1/111	0.370535	0.519786	-0.328734	0.215103	GPD1
acylglycerol metabolic process (GO:0006639)	1/93	0.321348	0.486877	-0.296783	0.213608	GPD1
response to ketone (GO:1901654)	1/105	0.354544	0.508011	-0.315246	0.213501	TGFB2
neutral lipid metabolic process (GO:0006638)	1/94	0.324178	0.488214	-0.296279	0.212433	GPD1
cellular response to oxygen levels (GO:0071453)	1/109	0.365249	0.514529	-0.319254	0.212145	MGARP
cytoskeleton-dependent intracellular transport (GO:0030705)	1/104	0.35184	0.504858	-0.305703	0.208941	MGARP
response to steroid hormone (GO:0048545)	2/369	0.454606	0.569251	-0.3699	0.208414	TGFB2;MGARP
multicellular organismal metabolic process (GO:0044236)	1/94	0.324178	0.488214	-0.290645	0.208393	SERPINH1
hemopoiesis (GO:0030097)	1/95	0.326996	0.488788	-0.289384	0.207149	TGFB2
toll-like receptor 4 signaling pathway (GO:0034142)	1/97	0.332597	0.493483	-0.292725	0.206742	JUN
polyol metabolic process (GO:0019751)	1/99	0.338152	0.497311	-0.294843	0.20596	PLCD3
sensory organ development (GO:0007423)	1/103	0.349125	0.503121	-0.29967	0.20585	TGFB2
ATP metabolic process (GO:0046034)	2/377	0.465675	0.575357	-0.371	0.205076	ABCA4;KIF7
negative regulation of immune response (GO:0050777)	1/103	0.349125	0.503121	-0.298482	0.205035	TGFB2
cell growth (GO:0016049)	1/106	0.357237	0.508239	-0.302834	0.204959	TGFB2
positive regulation of multi-organism process (GO:0043902)	1/123	0.401352	0.54444	-0.336396	0.204527	JUN
positive regulation of angiogenesis (GO:0045766)	1/101	0.343661	0.500279	-0.294227	0.203778	RHOB
cellular response to steroid hormone stimulus (GO:0071383)	1/123	0.401352	0.54444	-0.332488	0.202152	MGARP
leukocyte chemotaxis (GO:0030595)	1/100	0.340912	0.498447	-0.290044	0.201946	TGFB2
coenzyme biosynthetic process (GO:0009108)	1/98	0.33538	0.495414	-0.287243	0.201748	PCBD2
regulation of muscle contraction (GO:0006937)	1/114	0.378383	0.528577	-0.316209	0.201604	TPM1
negative regulation of epithelial cell proliferation (GO:0050680)	1/110	0.367897	0.517533	-0.302787	0.19944	TGFB2
regulation of dephosphorylation (GO:0035303)	1/126	0.408821	0.546001	-0.328926	0.199044	TGFB2
odontogenesis (GO:0042476)	1/96	0.329802	0.491518	-0.279168	0.198281	TGFB2
response to starvation (GO:0042594)	1/106	0.357237	0.508239	-0.29115	0.197051	JUN
alcohol biosynthetic process (GO:0046165)	1/104	0.35184	0.504858	-0.287516	0.196511	CHKB
cellular response to extracellular stimulus (GO:0031668)	1/119	0.391249	0.538303	-0.314069	0.194513	JUN
regulation of cyclin-dependent protein serine/threonine kinase activity (GO:0000079)	1/89	0.309913	0.479695	-0.262246	0.192647	CCNA1
positive regulation of cell growth (GO:0030307)	1/107	0.359919	0.511304	-0.283981	0.190492	TGFB2
positive regulation of leukocyte differentiation (GO:1902107)	1/118	0.388697	0.536263	-0.305288	0.190234	JUN
neuron development (GO:0048666)	1/121	0.396322	0.541568	-0.307434	0.188546	TGFB2
monovalent inorganic cation transport (GO:0015672)	2/384	0.475253	0.577792	-0.340992	0.187048	SLC13A4;TMEM38B
regulation of DNA replication (GO:0006275)	1/118	0.388697	0.536263	-0.298419	0.185954	JUN
regulation of microtubule-based process (GO:0032886)	1/124	0.403852	0.54444	-0.305784	0.185916	STMN4
regulation of response to DNA damage stimulus (GO:2001020)	1/124	0.403852	0.54444	-0.304455	0.185108	ELL3
positive regulation of cell morphogenesis involved in differentiation (GO:0010770)	1/123	0.401352	0.54444	-0.302975	0.184208	TGFB2
circadian rhythm (GO:0007623)	1/127	0.41129	0.546389	-0.303198	0.18326	JUN
phosphatidylinositol metabolic process (GO:0046488)	1/125	0.406341	0.546001	-0.301777	0.182616	PLCD4
response to peptide (GO:1901652)	2/384	0.475253	0.577792	-0.33189	0.182055	FGF7;MGARP
cellular amino acid biosynthetic process (GO:0008652)	1/106	0.357237	0.508239	-0.268526	0.181739	CTH
positive regulation of DNA metabolic process (GO:0051054)	1/124	0.403852	0.54444	-0.298813	0.181677	JUN
regulation of transforming growth factor beta receptor signaling pathway (GO:0017015)	1/103	0.349125	0.503121	-0.262589	0.180379	LTBP4
monocarboxylic acid transport (GO:0015718)	1/104	0.35184	0.504858	-0.259626	0.177449	KISS1R
isoprenoid metabolic process (GO:0006720)	1/114	0.378383	0.528577	-0.278215	0.177381	ABCA4
peptidyl-tyrosine dephosphorylation (GO:0035335)	1/102	0.346399	0.502766	-0.257932	0.177362	DUSP14
toll-like receptor signaling pathway (GO:0002224)	1/122	0.398842	0.54427	-0.291216	0.177149	JUN
negative regulation of protein serine/threonine kinase activity (GO:0071901)	1/118	0.388697	0.536263	-0.283624	0.176735	DUSP14
learning (GO:0007612)	1/115	0.380978	0.530723	-0.278776	0.176609	JUN
negative regulation of neuron apoptotic process (GO:0043524)	1/133	0.425891	0.556862	-0.299234	0.175183	JUN
response to alkaloid (GO:0043279)	1/111	0.370535	0.519786	-0.266583	0.174435	NPFF
cellular amino acid catabolic process (GO:0009063)	1/117	0.386135	0.536263	-0.279239	0.174002	CTH
positive regulation of stress-activated protein kinase signaling cascade (GO:0070304)	1/119	0.391249	0.538303	-0.280332	0.173619	TGFB2
purine ribonucleotide biosynthetic process (GO:0009152)	1/126	0.408821	0.546001	-0.286071	0.173111	GUCY1B2
positive regulation of stress-activated MAPK cascade (GO:0032874)	1/118	0.388697	0.536263	-0.273581	0.170477	TGFB2
purine nucleotide biosynthetic process (GO:0006164)	1/132	0.423482	0.556688	-0.289275	0.169443	GUCY1B2
Notch signaling pathway (GO:0007219)	1/131	0.421064	0.554235	-0.286423	0.169037	HEYL
cofactor biosynthetic process (GO:0051188)	1/127	0.41129	0.546389	-0.276193	0.166938	PCBD2
negative regulation of sequence-specific DNA binding transcription factor activity (GO:0043433)	1/126	0.408821	0.546001	-0.274085	0.165858	HEYL
small molecule biosynthetic process (GO:0044283)	2/394	0.488759	0.588614	-0.305237	0.161771	CHKB;CTH
regulation of blood pressure (GO:0008217)	1/133	0.425891	0.556862	-0.275192	0.161108	NPFF
central nervous system development (GO:0007417)	1/108	0.362589	0.513375	-0.237455	0.158323	NPAS1
purine ribonucleoside monophosphate metabolic process (GO:0009167)	2/402	0.499409	0.597741	-0.306215	0.157577	ABCA4;KIF7
multi-multicellular organism process (GO:0044706)	1/121	0.396322	0.541568	-0.255638	0.15678	NPAS1
purine nucleoside monophosphate metabolic process (GO:0009126)	2/403	0.500731	0.597896	-0.304724	0.156731	ABCA4;KIF7
inositol lipid-mediated signaling (GO:0048017)	1/136	0.433057	0.559196	-0.268713	0.156191	FGF7
phosphatidylinositol-mediated signaling (GO:0048015)	1/136	0.433057	0.559196	-0.266044	0.154639	FGF7
activation of MAPK activity (GO:0000187)	1/133	0.425891	0.556862	-0.262221	0.153514	PDE6G
muscle organ development (GO:0007517)	1/106	0.357237	0.508239	-0.218825	0.148101	CHKB
muscle structure development (GO:0061061)	1/109	0.365249	0.514529	-0.221478	0.147173	CHKB
sphingolipid metabolic process (GO:0006665)	1/128	0.413748	0.548203	-0.244114	0.146739	ORMDL2
regulation of ion transmembrane transporter activity (GO:0032412)	1/137	0.435426	0.559196	-0.249294	0.144903	PPIF
positive regulation of NF-kappaB transcription factor activity (GO:0051092)	1/126	0.408821	0.546001	-0.231427	0.140044	CTH
negative regulation of secretion by cell (GO:1903531)	1/135	0.430678	0.558823	-0.237056	0.137948	NPFF
cell cycle arrest (GO:0007050)	1/140	0.442474	0.563915	-0.240464	0.13775	TGFB2
regulation of cell morphogenesis (GO:0022604)	2/408	0.507305	0.600554	-0.266801	0.136043	TGFB2;ELL3
cell division (GO:0051301)	1/131	0.421064	0.554235	-0.230415	0.135983	TGFB2
regulation of transmembrane transporter activity (GO:0022898)	1/141	0.444804	0.564732	-0.237106	0.135484	PPIF
response to ionizing radiation (GO:0010212)	1/127	0.41129	0.546389	-0.224081	0.13544	RHOB
ribonucleotide biosynthetic process (GO:0009260)	1/140	0.442474	0.563915	-0.2343	0.134219	GUCY1B2
negative regulation of multi-organism process (GO:0043901)	1/133	0.425891	0.556862	-0.229163	0.134161	JUN
ribonucleoside monophosphate metabolic process (GO:0009161)	2/416	0.51771	0.608749	-0.268259	0.13315	ABCA4;KIF7
positive regulation of peptidyl-tyrosine phosphorylation (GO:0050731)	1/139	0.440134	0.56308	-0.230776	0.132542	FGF7
ribose phosphate biosynthetic process (GO:0046390)	1/144	0.451736	0.568601	-0.234189	0.132218	GUCY1B2
inorganic anion transport (GO:0015698)	1/127	0.41129	0.546389	-0.21838	0.131994	SLC13A4
cell fate commitment (GO:0045165)	1/134	0.428289	0.557165	-0.224967	0.131582	TGFB2
pattern recognition receptor signaling pathway (GO:0002221)	1/142	0.447124	0.566877	-0.230821	0.131017	JUN
negative regulation of cellular catabolic process (GO:0031330)	1/145	0.454028	0.569238	-0.230658	0.129966	PPIF
second-messenger-mediated signaling (GO:0019932)	1/134	0.428289	0.557165	-0.221399	0.129495	KISS1R
lipid modification (GO:0030258)	1/134	0.428289	0.557165	-0.219973	0.128661	HACL1
mitotic cell cycle (GO:0000278)	2/404	0.50205	0.598131	-0.249744	0.128355	GINS1;CCNA1
innate immune response-activating signal transduction (GO:0002758)	1/144	0.451736	0.568601	-0.226743	0.128014	JUN
anterior/posterior pattern specification (GO:0009952)	1/150	0.465346	0.575357	-0.231372	0.127894	OTX1
regulation of cellular carbohydrate metabolic process (GO:0010675)	1/137	0.435426	0.559196	-0.219572	0.127628	GPD1
cellular lipid catabolic process (GO:0044242)	1/131	0.421064	0.554235	-0.215952	0.127448	HACL1
potassium ion transmembrane transport (GO:0071805)	1/129	0.416197	0.549994	-0.211824	0.126639	TMEM38B
regulation of muscle system process (GO:0090257)	1/144	0.451736	0.568601	-0.222932	0.125862	TPM1
cellular potassium ion transport (GO:0071804)	1/129	0.416197	0.549994	-0.209297	0.125128	TMEM38B
purine-containing compound biosynthetic process (GO:0072522)	1/146	0.456311	0.570673	-0.222422	0.124765	GUCY1B2
microtubule-based process (GO:0007017)	2/437	0.544334	0.623948	-0.261152	0.123182	MGARP;KIF7
nucleoside monophosphate metabolic process (GO:0009123)	2/427	0.531781	0.620927	-0.25652	0.122243	ABCA4;KIF7
insulin receptor signaling pathway (GO:0008286)	1/148	0.460847	0.574198	-0.215653	0.11964	FGF7
cell cycle G2/M phase transition (GO:0044839)	1/139	0.440134	0.56308	-0.206463	0.118579	CCNA1
negative regulation of neuron death (GO:1901215)	1/155	0.476432	0.577825	-0.214148	0.117457	JUN
G2/M transition of mitotic cell cycle (GO:0000086)	1/139	0.440134	0.56308	-0.203958	0.11714	CCNA1
regulation of viral process (GO:0050792)	1/152	0.469808	0.575357	-0.208734	0.115381	JUN
negative regulation of cell cycle (GO:0045786)	2/430	0.535571	0.623176	-0.243376	0.115099	TGFB2;RHOB
regulation of G-protein coupled receptor protein signaling pathway (GO:0008277)	1/137	0.435426	0.559196	-0.197411	0.114746	PDE6G
sodium ion transport (GO:0006814)	1/141	0.444804	0.564732	-0.20001	0.114287	SLC13A4
neuron projection development (GO:0031175)	1/137	0.435426	0.559196	-0.193676	0.112575	JUN
multi-organism reproductive process (GO:0044703)	1/140	0.442474	0.563915	-0.194007	0.111137	NPAS1
regulation of JNK cascade (GO:0046328)	1/148	0.460847	0.574198	-0.196494	0.109011	PPEF2
regulation of establishment of protein localization (GO:0070201)	2/442	0.550523	0.626049	-0.230606	0.107999	P2RX7;TGFB2
regulation of carbohydrate metabolic process (GO:0006109)	1/145	0.454028	0.569238	-0.190041	0.10708	GPD1
activation of innate immune response (GO:0002218)	1/151	0.467582	0.575357	-0.190142	0.105104	JUN
regulation of ERK1 and ERK2 cascade (GO:0070372)	1/161	0.489436	0.588614	-0.194175	0.10291	ST5
regulation of transporter activity (GO:0032409)	1/153	0.472025	0.576664	-0.185638	0.102193	PPIF
positive regulation of cytosolic calcium ion concentration (GO:0007204)	1/152	0.469808	0.575357	-0.184851	0.102179	NPFF
regulation of organ morphogenesis (GO:2000027)	1/150	0.465346	0.575357	-0.179117	0.0990096	FGF7
negative regulation of secretion (GO:0051048)	1/152	0.469808	0.575357	-0.174664	0.0965481	NPFF
negative regulation of cell growth (GO:0030308)	1/150	0.465346	0.575357	-0.174596	0.0965104	TGFB2
positive regulation of Rho GTPase activity (GO:0032321)	1/149	0.463101	0.575357	-0.174138	0.0962573	JUN
cellular component morphogenesis (GO:0032989)	2/437	0.544334	0.623948	-0.202198	0.0953741	HEYL;TGFB2
synaptic transmission (GO:0007268)	2/434	0.540592	0.623948	-0.200881	0.0947533	DOC2A;NPFF
regulation of extrinsic apoptotic signaling pathway (GO:2001236)	1/161	0.489436	0.588614	-0.17774	0.0941995	TGFB2
cell cycle G1/S phase transition (GO:0044843)	1/152	0.469808	0.575357	-0.168582	0.0931863	CCNA1
small GTPase mediated signal transduction (GO:0007264)	2/439	0.546816	0.623948	-0.197385	0.0931042	TRIP10;RHOB
G1/S transition of mitotic cell cycle (GO:0000082)	1/152	0.469808	0.575357	-0.166138	0.091835	CCNA1
regulation of myeloid cell differentiation (GO:0045637)	1/156	0.478622	0.57978	-0.167866	0.091505	JUN
sulfur compound biosynthetic process (GO:0044272)	1/145	0.454028	0.569238	-0.159889	0.0900905	CTH
hormone metabolic process (GO:0042445)	1/158	0.482974	0.584135	-0.167015	0.0897914	STARD5
peptidyl-lysine modification (GO:0018205)	1/153	0.472025	0.576664	-0.159693	0.0879101	CTH
fibroblast growth factor receptor signaling pathway (GO:0008543)	1/163	0.493699	0.591613	-0.166173	0.0872244	FGF7
peptidyl-tyrosine phosphorylation (GO:0018108)	1/152	0.469808	0.575357	-0.155506	0.0859584	MATK
inorganic cation transmembrane transport (GO:0098662)	2/440	0.548054	0.623948	-0.180138	0.0849689	SLC13A4;TMEM38B
membrane lipid metabolic process (GO:0006643)	1/162	0.491572	0.589768	-0.16009	0.0845318	ORMDL2
regulation of calcium ion transport (GO:0051924)	1/171	0.510403	0.602275	-0.163067	0.0826817	P2RX7
peptidyl-tyrosine modification (GO:0018212)	1/154	0.474233	0.577792	-0.149203	0.0818437	MATK
Ras protein signal transduction (GO:0007265)	1/148	0.460847	0.574198	-0.145112	0.0805051	RHOB
myeloid cell differentiation (GO:0030099)	1/154	0.474233	0.577792	-0.143562	0.0787497	JUN
potassium ion transport (GO:0006813)	1/151	0.467582	0.575357	-0.141739	0.0783484	TMEM38B
negative regulation of cell migration (GO:0030336)	1/166	0.500028	0.597769	-0.150141	0.0772553	TPM1
cell chemotaxis (GO:0060326)	1/155	0.476432	0.577825	-0.140666	0.0771531	TGFB2
cellular response to hormone stimulus (GO:0032870)	2/462	0.574699	0.64333	-0.173037	0.0763263	FGF7;MGARP
heart development (GO:0007507)	1/167	0.50212	0.598131	-0.146452	0.0752685	TGFB2
multicellular organismal development (GO:0007275)	2/453	0.563936	0.634824	-0.160056	0.0727309	WIF1;LTBP4
regulation of symbiosis, encompassing mutualism through parasitism (GO:0043903)	1/174	0.516526	0.608069	-0.141667	0.0704745	JUN
negative regulation of cell motility (GO:2000146)	1/170	0.508345	0.600554	-0.135483	0.0690833	TPM1
cell-cell junction organization (GO:0045216)	1/161	0.489436	0.588614	-0.129846	0.0688162	TGFB2
nitrogen compound transport (GO:0071705)	2/464	0.577065	0.645258	-0.155244	0.0680134	NPFF;LTBP4
immune response-activating signal transduction (GO:0002757)	1/440	0.842798	0.848721	-0.413405	0.0678085	JUN
positive regulation of GTPase activity (GO:0043547)	2/482	0.597933	0.659948	-0.15968	0.0663623	JUN;ST5
morphogenesis of a branching epithelium (GO:0061138)	1/162	0.491572	0.589768	-0.12447	0.0657234	FGF7
positive regulation of GTP catabolic process (GO:0033126)	2/483	0.59907	0.660294	-0.156208	0.0648372	JUN;ST5
cellular response to fibroblast growth factor stimulus (GO:0044344)	1/183	0.534443	0.622586	-0.12979	0.061504	FGF7
regulation of insulin secretion (GO:0050796)	1/169	0.506279	0.600554	-0.118709	0.0605301	NPFF
morphogenesis of a branching structure (GO:0001763)	1/170	0.508345	0.600554	-0.111831	0.057023	FGF7
positive regulation of I-kappaB kinase/NF-kappaB signaling (GO:0043123)	1/168	0.504204	0.59919	-0.11028	0.0564827	CTH
negative regulation of cytokine production (GO:0001818)	1/185	0.538335	0.623948	-0.118297	0.0557995	TGFB2
response to fibroblast growth factor (GO:0071774)	1/187	0.542195	0.623948	-0.11566	0.0545553	FGF7
regulation of cytokine production (GO:0001817)	2/482	0.597933	0.659948	-0.127189	0.0528592	P2RX7;TGFB2
cytosolic calcium ion homeostasis (GO:0051480)	1/176	0.520565	0.60925	-0.106584	0.0528151	NPFF
negative regulation of cellular component movement (GO:0051271)	1/183	0.534443	0.622586	-0.1098	0.0520313	TPM1
regulation of cellular response to growth factor stimulus (GO:0090287)	1/176	0.520565	0.60925	-0.104482	0.0517738	LTBP4
regulation of Rho GTPase activity (GO:0032319)	1/174	0.516526	0.608069	-0.103609	0.0515422	JUN
cellular response to external stimulus (GO:0071496)	1/185	0.538335	0.623948	-0.10768	0.0507913	JUN
establishment of organelle localization (GO:0051656)	1/168	0.504204	0.59919	-0.0988329	0.0506199	DOC2A
negative regulation of catabolic process (GO:0009895)	1/190	0.547924	0.623948	-0.103844	0.0489818	PPIF
MAPK cascade (GO:0000165)	1/170	0.508345	0.600554	-0.0950467	0.0484646	JUN
activation of immune response (GO:0002253)	1/487	0.871306	0.871306	-0.348887	0.0480633	JUN
response to mechanical stimulus (GO:0009612)	1/176	0.520565	0.60925	-0.0960108	0.047576	JUN
positive regulation of ion transport (GO:0043270)	1/186	0.540269	0.623948	-0.0958067	0.0451908	P2RX7
regulation of transmembrane receptor protein serine/threonine kinase signaling pathway (GO:0090092)	1/186	0.540269	0.623948	-0.0913971	0.0431109	LTBP4
negative regulation of protein kinase activity (GO:0006469)	1/189	0.546022	0.623948	-0.0910192	0.0429326	DUSP14
regulation of peptidyl-tyrosine phosphorylation (GO:0050730)	1/189	0.546022	0.623948	-0.0897564	0.042337	FGF7
hematopoietic or lymphoid organ development (GO:0048534)	1/175	0.51855	0.609023	-0.0834921	0.0414037	TGFB2
regulation of angiogenesis (GO:0045765)	1/179	0.526562	0.61555	-0.08462	0.0410609	RHOB
intracellular receptor signaling pathway (GO:0030522)	1/186	0.540269	0.623948	-0.0865784	0.040838	P2RX7
cellular response to insulin stimulus (GO:0032869)	1/195	0.557317	0.630913	-0.0885977	0.040807	FGF7
nucleotide biosynthetic process (GO:0009165)	1/208	0.580844	0.648761	-0.0925702	0.0400544	GUCY1B2
nucleoside phosphate biosynthetic process (GO:1901293)	1/209	0.582602	0.65	-0.092745	0.039953	GUCY1B2
regulation of peptide hormone secretion (GO:0090276)	1/189	0.546022	0.623948	-0.0790734	0.0372979	NPFF
positive regulation of innate immune response (GO:0045089)	1/190	0.547924	0.623948	-0.0769487	0.0362957	JUN
positive regulation of growth (GO:0045927)	1/189	0.546022	0.623948	-0.0767351	0.036195	TGFB2
positive regulation of intracellular transport (GO:0032388)	1/217	0.596405	0.659948	-0.0865443	0.0359674	P2RX7
epidermal growth factor receptor signaling pathway (GO:0007173)	1/193	0.553583	0.627394	-0.0703845	0.0328119	FGF7
behavior (GO:0007610)	2/494	0.611419	0.66658	-0.079349	0.0321836	JUN;NPAS1
cell junction organization (GO:0034330)	1/189	0.546022	0.623948	-0.0670856	0.0316434	TGFB2
ERBB signaling pathway (GO:0038127)	1/196	0.559172	0.632299	-0.0687996	0.0315372	FGF7
negative regulation of kinase activity (GO:0033673)	1/202	0.570143	0.640374	-0.0688101	0.0306689	DUSP14
regulation of peptide secretion (GO:0002791)	1/192	0.551705	0.626682	-0.0621327	0.0290357	NPFF
endosomal transport (GO:0016197)	1/187	0.542195	0.623948	-0.0592658	0.027955	RHOB
negative regulation of response to external stimulus (GO:0032102)	1/215	0.592997	0.657938	-0.0634977	0.026583	NPFF
aging (GO:0007568)	1/204	0.57374	0.642973	-0.049712	0.0219554	JUN
negative regulation of locomotion (GO:0040013)	1/204	0.57374	0.642973	-0.0466719	0.0206128	TPM1
regulation of leukocyte differentiation (GO:1902105)	1/210	0.584353	0.651229	-0.0421008	0.0180568	JUN
cell projection assembly (GO:0030031)	1/213	0.589561	0.655576	-0.0427033	0.0180311	P2RX7
negative regulation of endopeptidase activity (GO:0010951)	1/222	0.604801	0.662968	-0.0415296	0.0170698	SERPINH1
cellular modified amino acid metabolic process (GO:0006575)	1/199	0.564692	0.634962	-0.0347152	0.0157673	CTH
learning or memory (GO:0007611)	1/198	0.562859	0.634324	-0.0338061	0.0153884	JUN
positive regulation of MAP kinase activity (GO:0043406)	1/197	0.56102	0.632961	-0.0295702	0.0135238	PDE6G
negative regulation of organelle organization (GO:0010639)	1/237	0.628969	0.680535	-0.0350488	0.0134894	PPIF
regulation of vasculature development (GO:1901342)	1/197	0.56102	0.632961	-0.0294937	0.0134888	RHOB
chordate embryonic development (GO:0043009)	1/226	0.611394	0.66658	-0.0269939	0.0109486	TPM1
regulation of I-kappaB kinase/NF-kappaB signaling (GO:0043122)	1/213	0.589561	0.655576	-0.0257167	0.0108587	CTH
positive regulation of neuron differentiation (GO:0045666)	1/217	0.596405	0.659948	-0.0247731	0.0102956	HEYL
in utero embryonic development (GO:0001701)	1/222	0.604801	0.662968	-0.0219867	0.00903718	TPM1
embryo development ending in birth or egg hatching (GO:0009792)	1/230	0.617878	0.670705	-0.0216849	0.0086615	TPM1
negative regulation of peptidase activity (GO:0010466)	1/230	0.617878	0.670705	-0.0209437	0.00836544	SERPINH1
regulation of binding (GO:0051098)	1/218	0.598098	0.659948	-0.0185694	0.00771736	JUN
gland development (GO:0048732)	1/220	0.601464	0.662204	-0.0149234	0.00615113	JUN
regulation of metal ion transport (GO:0010959)	1/250	0.64873	0.69591	-0.0149868	0.00543324	P2RX7
regulation of DNA metabolic process (GO:0051052)	1/265	0.670241	0.710625	-0.0135622	0.00463298	JUN
regionalization (GO:0003002)	1/247	0.644264	0.691859	-0.0117844	0.00434103	OTX1
rhythmic process (GO:0048511)	1/252	0.651676	0.696835	-0.0109397	0.00395151	JUN
response to molecule of bacterial origin (GO:0002237)	1/243	0.638222	0.688319	-0.0101327	0.0037846	JUN
protein maturation (GO:0051604)	1/222	0.604801	0.662968	-0.00878794	0.0036121	SERPINH1
regulation of peptide transport (GO:0090087)	1/231	0.619482	0.67172	-0.0088579	0.00352468	NPFF
organic acid transport (GO:0015849)	1/226	0.611394	0.66658	-0.00856839	0.0034753	KISS1R
regulation of immune effector process (GO:0002697)	1/264	0.668848	0.710625	-0.00930377	0.00317826	TGFB2
response to insulin (GO:0032868)	1/246	0.642763	0.690987	-0.00813821	0.00300816	FGF7
carboxylic acid transport (GO:0046942)	1/224	0.608111	0.665869	-0.0061636	0.00250651	KISS1R
response to lipopolysaccharide (GO:0032496)	1/228	0.61465	0.668648	-0.00293243	0.0011803	JUN
positive regulation of cell cycle (GO:0045787)	1/278	0.687827	0.720136	-0.000786149	0.000258104	TGFB2
regulation of synaptic transmission (GO:0050804)	1/245	0.641256	0.690848	0.00400194	-0.00148006	KISS1R
GTP catabolic process (GO:0006184)	1/243	0.638222	0.688319	0.00401413	-0.00149929	RHOB
GTP metabolic process (GO:0046039)	1/258	0.660369	0.703879	0.0043247	-0.00151861	RHOB
organic acid biosynthetic process (GO:0016053)	1/272	0.679829	0.717001	0.00459241	-0.00152779	CTH
carboxylic acid biosynthetic process (GO:0046394)	1/272	0.679829	0.717001	0.00710716	-0.00236439	CTH
Wnt signaling pathway (GO:0016055)	1/234	0.624255	0.676164	0.00691687	-0.0027067	WIF1
guanosine-containing compound catabolic process (GO:1901069)	1/246	0.642763	0.690987	0.00733719	-0.00271207	RHOB
reproductive structure development (GO:0048608)	1/265	0.670241	0.710625	0.0110413	-0.00377183	PLCD3
regulation of mitotic cell cycle phase transition (GO:1901990)	1/251	0.650206	0.696005	0.0117245	-0.00424895	CCNA1
guanosine-containing compound metabolic process (GO:1901068)	1/269	0.675754	0.715714	0.0130197	-0.00435477	RHOB
negative regulation of growth (GO:0045926)	1/221	0.603136	0.662968	0.0109223	-0.00448936	TGFB2
negative regulation of proteolysis (GO:0045861)	1/302	0.717895	0.745392	0.0159152	-0.0046766	SERPINH1
mitotic nuclear division (GO:0007067)	1/240	0.633625	0.684833	0.0128976	-0.00488277	CCNA1
positive regulation of defense response (GO:0031349)	1/272	0.679829	0.717001	0.0151462	-0.0050388	JUN
regulation of innate immune response (GO:0045088)	1/254	0.654598	0.699214	0.0141954	-0.00507909	JUN
neurotrophin TRK receptor signaling pathway (GO:0048011)	1/274	0.682517	0.717573	0.0153788	-0.00510393	FGF7
cognition (GO:0050890)	1/227	0.613025	0.667605	0.0139084	-0.00561982	JUN
cellular calcium ion homeostasis (GO:0006874)	1/261	0.664635	0.707674	0.0192365	-0.00665144	NPFF
fatty acid metabolic process (GO:0006631)	1/280	0.690449	0.721376	0.0233275	-0.00761866	HACL1
protein targeting (GO:0006605)	1/273	0.681176	0.717573	0.0240731	-0.0079894	MGARP
regulation of cell cycle phase transition (GO:1901987)	1/264	0.668848	0.710625	0.0235466	-0.00804376	CCNA1
neurotrophin signaling pathway (GO:0038179)	1/278	0.687827	0.720136	0.0247196	-0.00811579	FGF7
cellular response to lipid (GO:0071396)	1/315	0.732967	0.75595	0.0311681	-0.00872019	MGARP
positive regulation of sequence-specific DNA binding transcription factor activity (GO:0051091)	1/214	0.591282	0.656762	0.0210886	-0.00886633	CTH
negative regulation of transferase activity (GO:0051348)	1/284	0.695628	0.72603	0.0284747	-0.00911656	DUSP14
negative regulation of protein processing (GO:0010955)	1/316	0.734093	0.75595	0.0329298	-0.00921309	SERPINH1
response to nutrient levels (GO:0031667)	1/291	0.704487	0.733749	0.031436	-0.00973222	JUN
negative regulation of protein maturation (GO:1903318)	1/316	0.734093	0.75595	0.0354852	-0.00992803	SERPINH1
positive regulation of protein serine/threonine kinase activity (GO:0071902)	1/257	0.658935	0.703098	0.0289124	-0.0101846	PDE6G
cellular divalent inorganic cation homeostasis (GO:0072503)	1/271	0.678476	0.717001	0.0328539	-0.0109298	NPFF
calcium ion homeostasis (GO:0055074)	1/274	0.682517	0.717573	0.0336382	-0.0111639	NPFF
regulation of peptidase activity (GO:0052547)	1/372	0.790194	0.806271	0.0565169	-0.0121701	SERPINH1
regulation of intracellular transport (GO:0032386)	1/394	0.808879	0.819501	0.0613345	-0.0122092	P2RX7
nervous system development (GO:0007399)	1/277	0.686508	0.720136	0.0376932	-0.0123752	DOC2A
mitotic cell cycle phase transition (GO:0044772)	1/277	0.686508	0.720136	0.0380589	-0.0124953	CCNA1
regulation of endopeptidase activity (GO:0052548)	1/354	0.773573	0.791728	0.053659	-0.0125314	SERPINH1
epithelial cell differentiation (GO:0030855)	1/303	0.719083	0.745854	0.0439578	-0.0128896	JUN
negative regulation of immune system process (GO:0002683)	1/311	0.728416	0.754754	0.0459196	-0.0129201	TGFB2
leukocyte differentiation (GO:0002521)	1/251	0.650206	0.696005	0.036654	-0.0132834	JUN
response to extracellular stimulus (GO:0009991)	1/313	0.730701	0.75595	0.0482337	-0.0134948	JUN
leukocyte migration (GO:0050900)	1/226	0.611394	0.66658	0.0343789	-0.0139439	TGFB2
nuclear division (GO:0000280)	1/298	0.71309	0.74117	0.048121	-0.0144134	CCNA1
organelle fission (GO:0048285)	1/325	0.744018	0.7646	0.0538867	-0.0144633	CCNA1
cell cycle phase transition (GO:0044770)	1/280	0.690449	0.721376	0.0457856	-0.0149534	CCNA1
carbohydrate derivative biosynthetic process (GO:1901137)	1/377	0.794593	0.808293	0.0775231	-0.0164993	GUCY1B2
sulfur compound metabolic process (GO:0006790)	1/314	0.731837	0.75595	0.0594207	-0.0166247	CTH
cellular response to cytokine stimulus (GO:0071345)	1/471	0.862227	0.86568	0.120259	-0.0173462	GPD1
cation homeostasis (GO:0055080)	1/465	0.858662	0.862964	0.11902	-0.0175415	NPFF
divalent inorganic cation homeostasis (GO:0072507)	1/291	0.704487	0.733749	0.0569464	-0.01763	NPFF
cellular chemical homeostasis (GO:0055082)	1/452	0.850621	0.85574	0.11337	-0.0176619	NPFF
monocarboxylic acid metabolic process (GO:0032787)	1/473	0.863396	0.865703	0.122535	-0.0176712	HACL1
regulation of ion transmembrane transport (GO:0034765)	1/314	0.731837	0.75595	0.0642746	-0.0179827	PPIF
negative regulation of cellular component organization (GO:0051129)	1/474	0.863976	0.865703	0.125065	-0.0180362	PPIF
cellular metal ion homeostasis (GO:0006875)	1/361	0.780186	0.797682	0.0804087	-0.018176	NPFF
regulation of cell cycle process (GO:0010564)	1/481	0.867973	0.868839	0.130477	-0.0183447	CCNA1
cellular ion homeostasis (GO:0006873)	1/402	0.815258	0.824998	0.0961207	-0.0184912	NPFF
regulation of transmembrane transport (GO:0034762)	1/327	0.746173	0.765247	0.070095	-0.0187544	PPIF
regulation of mitotic cell cycle (GO:0007346)	1/391	0.806431	0.817847	0.0946399	-0.0190302	CCNA1
cellular cation homeostasis (GO:0030003)	1/389	0.804782	0.817001	0.0950704	-0.0192152	NPFF
metal ion homeostasis (GO:0055065)	1/422	0.830299	0.836975	0.110397	-0.0196463	NPFF
single-organism behavior (GO:0044708)	1/362	0.781115	0.797819	0.0872116	-0.0196988	JUN
endocytosis (GO:0006897)	1/323	0.741844	0.763149	0.0728944	-0.0197035	TRIP10
inflammatory response (GO:0006954)	1/376	0.793721	0.808225	0.0951096	-0.0202502	NPFF
embryonic morphogenesis (GO:0048598)	1/403	0.81604	0.824998	0.112319	-0.0216074	OTX1
positive regulation of cytokine production (GO:0001819)	1/327	0.746173	0.765247	0.0821952	-0.0219919	P2RX7
pattern specification process (GO:0007389)	1/385	0.801443	0.814435	0.108116	-0.0221919	OTX1
regulation of neuron differentiation (GO:0045664)	1/405	0.817595	0.824998	0.116875	-0.0224837	HEYL
growth (GO:0040007)	1/329	0.74831	0.766655	0.0856479	-0.0227582	TGFB2
organ morphogenesis (GO:0009887)	1/405	0.817595	0.824998	0.123149	-0.0236906	TGFB2
morphogenesis of an epithelium (GO:0002009)	1/296	0.710657	0.739408	0.0847894	-0.0255984	FGF7
leukocyte activation (GO:0045321)	1/373	0.791081	0.806356	0.135384	-0.0291386	JUN

## Sheet: aTC_UTvS37AS67A_log2fc1_Enrich
Supplementary File 8: Enrichment analysis of biological processes of deregulated genes in alpha TC cells.
Functional enrichment analysis of gene ontology (GO) terms for biological processes, shows the differentially expressed genes due to ARX WT or ARX phosphorylation mutants compared to UT in alpha TC cells, with a log2 fold change with +/->1 cutoff value used as the input into EnrichR. The GO terms were ranked based on the combined EnrichR score of both the p-value (Fisher exact test) and the z-sco…
Term	Overlap	P-value	Adjusted P-value	Z-score	Combined Score	Genes
lymphocyte chemotaxis (GO:0048247)	2/16	0.00132542	0.192051	-2.67319	4.41076	PIK3CD;CKLF
mast cell activation (GO:0045576)	2/17	0.00149885	0.192051	-2.57191	4.24364	LAT2;PIK3CD
mast cell activation involved in immune response (GO:0002279)	2/11	0.000614196	0.192051	-2.49571	4.11791	LAT2;PIK3CD
mast cell degranulation (GO:0043303)	2/11	0.000614196	0.192051	-2.48611	4.10207	LAT2;PIK3CD
lysosome localization (GO:0032418)	2/19	0.00187634	0.204755	-2.5524	4.04795	LAT2;PIK3CD
neuron projection guidance (GO:0097485)	6/367	0.00153993	0.192051	-2.40025	3.9604	CACNB1;PLXND1;LAMB2;ARX;FGFR1;RHOB
axon guidance (GO:0007411)	6/367	0.00153993	0.192051	-2.39763	3.95607	CACNB1;PLXND1;LAMB2;ARX;FGFR1;RHOB
angiogenesis (GO:0001525)	5/236	0.00124882	0.192051	-2.308	3.80818	PLXND1;PLCD3;SAT1;FGFR1;RHOB
Fc-epsilon receptor signaling pathway (GO:0038095)	3/295	0.079163	0.307158	-3.17261	3.74492	LAT2;PIK3CD;FGFR1
middle ear morphogenesis (GO:0042474)	2/23	0.00275186	0.240237	-2.56814	3.6625	PRRX1;FGFR1
calcium ion-dependent exocytosis (GO:0017156)	2/33	0.00561865	0.2528	-2.59539	3.56906	EQTN;PLCD4
sarcomere organization (GO:0045214)	2/27	0.00378448	0.2528	-2.59195	3.56433	TPM1;CAPN3
leukocyte degranulation (GO:0043299)	2/23	0.00275186	0.240237	-2.49248	3.55461	LAT2;PIK3CD
negative regulation of reproductive process (GO:2000242)	2/34	0.00595677	0.2528	-2.43154	3.34374	NPR2;SERPINF1
myeloid cell activation involved in immune response (GO:0002275)	2/35	0.006304	0.2528	-2.42422	3.33368	LAT2;PIK3CD
lymphocyte migration (GO:0072676)	2/28	0.00406668	0.2528	-2.42056	3.32865	PIK3CD;CKLF
positive regulation of organ growth (GO:0046622)	2/36	0.00666025	0.2528	-2.41779	3.32484	ARX;FGFR1
positive regulation of mesenchymal cell proliferation (GO:0002053)	2/37	0.00702547	0.255552	-2.38106	3.24855	PRRX1;FGFR1
B cell receptor signaling pathway (GO:0050853)	2/33	0.00561865	0.2528	-2.32091	3.19162	LAT2;PIK3CD
regulated secretory pathway (GO:0045055)	2/36	0.00666025	0.2528	-2.24383	3.08562	LAT2;PIK3CD
Fc receptor signaling pathway (GO:0038093)	3/352	0.11796	0.330874	-2.7686	3.06212	LAT2;PIK3CD;FGFR1
leukocyte activation involved in immune response (GO:0002366)	3/112	0.00657862	0.2528	-2.17739	2.99426	LAT2;LGALS1;PIK3CD
cell activation involved in immune response (GO:0002263)	3/112	0.00657862	0.2528	-2.17511	2.99112	LAT2;LGALS1;PIK3CD
synapse organization (GO:0050808)	3/111	0.00641784	0.2528	-2.17067	2.98501	PLXND1;CADM1;LAMB2
regulation of mesenchymal cell proliferation (GO:0010464)	2/43	0.00940159	0.287772	-2.35336	2.93132	PRRX1;FGFR1
muscle organ development (GO:0007517)	3/106	0.00564941	0.2528	-2.11718	2.91145	CHKB;CAPN3;SPEG
muscle structure development (GO:0061061)	3/109	0.00610339	0.2528	-2.10879	2.89992	CHKB;CAPN3;SPEG
exocytosis (GO:0006887)	4/233	0.00816816	0.274468	-2.23518	2.8899	LAT2;EQTN;PIK3CD;PLCD4
bone development (GO:0060348)	2/40	0.00817431	0.274468	-2.19986	2.84424	CADM1;NPR2
secretion by cell (GO:0032940)	5/415	0.0134445	0.30272	-2.33568	2.79102	LAT2;EQTN;PIK3CD;CKLF;PLCD4
lipid biosynthetic process (GO:0008610)	5/491	0.0257235	0.30272	-2.27176	2.71463	SDR42E1;STARD5;CHKB;PIK3CD;PTGDS
response to glucocorticoid (GO:0051384)	3/130	0.00988906	0.287772	-2.16937	2.70214	SERPINF1;PTGDS;FBXO32
neutrophil chemotaxis (GO:0030593)	2/44	0.00982783	0.287772	-2.15611	2.68563	PIK3CD;CKLF
lymphocyte activation (GO:0046649)	4/304	0.0199236	0.30272	-2.2285	2.66294	LAT2;LGALS1;CADM1;PIK3CD
positive regulation of growth (GO:0045927)	3/189	0.0265842	0.30272	-2.21685	2.64902	ARX;CAPN3;FGFR1
neutrophil migration (GO:1990266)	2/45	0.0102625	0.289006	-2.12747	2.64084	PIK3CD;CKLF
single-organism cellular localization (GO:1902580)	5/496	0.0267203	0.30272	-2.20735	2.63766	LAT2;CACNB1;PLEKHF1;PIK3CD;CAPN3
B cell activation (GO:0042113)	3/128	0.0094816	0.287772	-2.10885	2.62676	LAT2;LGALS1;PIK3CD
regulation of angiogenesis (GO:0045765)	3/179	0.0231075	0.30272	-2.1922	2.61956	PLXND1;SERPINF1;RHOB
response to corticosteroid (GO:0031960)	3/140	0.0120786	0.30272	-2.18322	2.60883	SERPINF1;PTGDS;FBXO32
tissue morphogenesis (GO:0048729)	4/358	0.0335839	0.30272	-2.17819	2.60282	WNT6;PLXND1;TPM1;FGFR1
morphogenesis of a branching structure (GO:0001763)	3/170	0.0202057	0.30272	-2.17205	2.59549	WNT6;PLXND1;FGFR1
regulation of vasculature development (GO:1901342)	3/197	0.0295566	0.30272	-2.16194	2.58341	PLXND1;SERPINF1;RHOB
morphogenesis of a branching epithelium (GO:0061138)	3/162	0.0178069	0.30272	-2.1619	2.58336	WNT6;PLXND1;FGFR1
leukocyte activation (GO:0045321)	4/373	0.0381516	0.30272	-2.13652	2.55303	LAT2;LGALS1;CADM1;PIK3CD
regulation of stem cell proliferation (GO:0072091)	2/86	0.0346648	0.30272	-2.12253	2.53632	PRRX1;FGFR1
stem cell differentiation (GO:0048863)	2/62	0.0188908	0.30272	-2.11033	2.52174	ELL3;FGFR1
in utero embryonic development (GO:0001701)	3/222	0.0399304	0.30272	-2.10122	2.51085	TPM1;SPEG;FGFR1
positive regulation of stem cell proliferation (GO:2000648)	2/64	0.0200523	0.30272	-2.09776	2.50671	PRRX1;FGFR1
chordate embryonic development (GO:0043009)	3/226	0.0417409	0.30272	-2.08365	2.48985	TPM1;SPEG;FGFR1
granulocyte chemotaxis (GO:0071621)	2/53	0.0140379	0.30272	-2.08005	2.48555	PIK3CD;CKLF
synapse assembly (GO:0007416)	2/49	0.0120849	0.30272	-2.07361	2.47786	PLXND1;CADM1
embryo development ending in birth or egg hatching (GO:0009792)	3/230	0.0435924	0.30272	-2.06988	2.4734	TPM1;SPEG;FGFR1
granulocyte migration (GO:0097530)	2/55	0.0150623	0.30272	-2.05347	2.45379	PIK3CD;CKLF
developmental growth involved in morphogenesis (GO:0060560)	2/79	0.029666	0.30272	-2.04076	2.4386	CADM1;LAMB2
myeloid leukocyte migration (GO:0097529)	2/76	0.0276203	0.30272	-2.04074	2.43858	PIK3CD;CKLF
embryonic limb morphogenesis (GO:0030326)	2/86	0.0346648	0.30272	-2.0385	2.4359	PRRX1;FGFR1
negative regulation of inflammatory response (GO:0050728)	2/89	0.0369007	0.30272	-2.03673	2.43379	ZFP36;SERPINF1
embryonic appendage morphogenesis (GO:0035113)	2/86	0.0346648	0.30272	-2.03558	2.43242	PRRX1;FGFR1
actomyosin structure organization (GO:0031032)	2/57	0.0161179	0.30272	-2.03517	2.43192	TPM1;CAPN3
regulation of organ growth (GO:0046620)	2/74	0.0262898	0.30272	-2.01513	2.40797	ARX;FGFR1
positive regulation of calcium ion transport (GO:0051928)	2/91	0.0384214	0.30272	-2.01474	2.40751	CAPN3;MCHR1
myeloid leukocyte activation (GO:0002274)	2/86	0.0346648	0.30272	-2.01183	2.40403	LAT2;PIK3CD
glycerophospholipid metabolic process (GO:0006650)	3/229	0.0431257	0.30272	-2.01171	2.40389	CHKB;PIK3CD;PLCD4
inner ear morphogenesis (GO:0042472)	2/60	0.017759	0.30272	-2.00663	2.39782	PRRX1;FGFR1
regulation of reproductive process (GO:2000241)	2/86	0.0346648	0.30272	-1.99835	2.38793	NPR2;SERPINF1
positive regulation of developmental growth (GO:0048639)	2/71	0.024345	0.30272	-1.98424	2.37106	CAPN3;FGFR1
cellular response to reactive oxygen species (GO:0034614)	2/89	0.0369007	0.30272	-1.95948	2.34148	TPM1;RHOB
limb morphogenesis (GO:0035108)	2/101	0.046373	0.30272	-1.92071	2.29515	PRRX1;FGFR1
appendage morphogenesis (GO:0035107)	2/101	0.046373	0.30272	-1.9179	2.29179	PRRX1;FGFR1
embryo development (GO:0009790)	3/276	0.0677366	0.307158	-1.92985	2.27798	TPM1;SPEG;FGFR1
adaptive immune response (GO:0002250)	2/91	0.0384214	0.30272	-1.90203	2.27282	CADM1;PIK3CD
regulation of striated muscle tissue development (GO:0016202)	2/112	0.0557484	0.307158	-1.9049	2.24853	CAPN3;FGFR1
regulation of muscle tissue development (GO:1901861)	2/113	0.0566314	0.307158	-1.89669	2.23883	CAPN3;FGFR1
positive regulation of neurogenesis (GO:0050769)	3/283	0.0718519	0.307158	-1.89668	2.23883	SERPINF1;ELL3;FGFR1
epithelial cell development (GO:0002064)	2/107	0.0514088	0.30272	-1.8719	2.23682	LAMB2;FGFR1
regulation of muscle organ development (GO:0048634)	2/114	0.0575193	0.307158	-1.89148	2.23269	CAPN3;FGFR1
leukocyte chemotaxis (GO:0030595)	2/100	0.0455525	0.30272	-1.8615	2.2244	PIK3CD;CKLF
cell growth (GO:0016049)	2/106	0.0505563	0.30272	-1.85688	2.21887	CADM1;LAMB2
steroid biosynthetic process (GO:0006694)	2/108	0.0522665	0.30272	-1.84962	2.21019	SDR42E1;STARD5
response to retinoic acid (GO:0032526)	2/111	0.0548704	0.307158	-1.86884	2.20597	WNT6;SERPINF1
phospholipid metabolic process (GO:0006644)	3/288	0.0748594	0.307158	-1.84676	2.1799	CHKB;PIK3CD;PLCD4
regulation of intrinsic apoptotic signaling pathway (GO:2001242)	2/126	0.0685436	0.307158	-1.83792	2.16947	PLEKHF1;ELL3
protein localization to membrane (GO:0072657)	3/276	0.0677366	0.307158	-1.83707	2.16847	CACNB1;PLEKHF1;CAPN3
skeletal system morphogenesis (GO:0048705)	2/106	0.0505563	0.30272	-1.78775	2.13627	PRRX1;FGFR1
neuron migration (GO:0001764)	2/116	0.0593098	0.307158	-1.8048	2.13037	ARX;FGFR1
negative regulation of defense response (GO:0031348)	2/120	0.062948	0.307158	-1.80034	2.12511	ZFP36;SERPINF1
morphogenesis of an epithelium (GO:0002009)	3/296	0.0797866	0.307158	-1.79291	2.11633	WNT6;PLXND1;FGFR1
phosphatidylinositol metabolic process (GO:0046488)	2/125	0.0675998	0.307158	-1.78568	2.1078	PIK3CD;PLCD4
glycerolipid metabolic process (GO:0046486)	3/296	0.0797866	0.307158	-1.78206	2.10353	CHKB;PIK3CD;PLCD4
immune response-regulating cell surface receptor signaling pathway (GO:0002768)	3/444	0.191938	0.383436	-2.19358	2.10273	LAT2;PIK3CD;FGFR1
vesicle organization (GO:0016050)	2/126	0.0685436	0.307158	-1.7706	2.09	PMEL;PLEKHF1
inositol lipid-mediated signaling (GO:0048017)	2/136	0.0782166	0.307158	-1.76551	2.08399	PIK3CD;FGFR1
phosphatidylinositol-mediated signaling (GO:0048015)	2/136	0.0782166	0.307158	-1.76287	2.08088	PIK3CD;FGFR1
antigen receptor-mediated signaling pathway (GO:0050851)	2/127	0.0694917	0.307158	-1.75667	2.07356	LAT2;PIK3CD
cellular amine metabolic process (GO:0044106)	2/125	0.0675998	0.307158	-1.75256	2.0687	CHKB;SAT1
cellular biogenic amine metabolic process (GO:0006576)	2/125	0.0675998	0.307158	-1.7498	2.06545	CHKB;SAT1
positive regulation of nervous system development (GO:0051962)	3/313	0.0907138	0.315302	-1.78368	2.05876	SERPINF1;ELL3;FGFR1
negative regulation of response to wounding (GO:1903035)	2/138	0.0802004	0.307158	-1.7433	2.05778	ZFP36;SERPINF1
regulation of developmental growth (GO:0048638)	2/133	0.0752709	0.307158	-1.69976	2.00638	CAPN3;FGFR1
response to reactive oxygen species (GO:0000302)	2/141	0.0832056	0.307158	-1.6965	2.00254	TPM1;RHOB
amine metabolic process (GO:0009308)	2/134	0.0762487	0.307158	-1.68961	1.9944	CHKB;SAT1
organelle localization (GO:0051640)	2/129	0.0714011	0.307158	-1.68829	1.99284	LAT2;PIK3CD
cell fate commitment (GO:0045165)	2/134	0.0762487	0.307158	-1.67323	1.97507	WNT6;ARX
branching morphogenesis of an epithelial tube (GO:0048754)	2/141	0.0832056	0.307158	-1.63433	1.92915	WNT6;PLXND1
cellular response to oxidative stress (GO:0034599)	2/148	0.0903496	0.315302	-1.65581	1.91118	TPM1;RHOB
male gamete generation (GO:0048232)	3/354	0.119433	0.330874	-1.72582	1.90878	CADM1;MSH4;ELL3
spermatogenesis (GO:0007283)	3/353	0.118696	0.330874	-1.72456	1.9074	CADM1;MSH4;ELL3
regulation of apoptotic signaling pathway (GO:2001233)	3/356	0.120913	0.330874	-1.72133	1.90382	PLEKHF1;ELL3;FGFR1
homophilic cell adhesion via plasma membrane adhesion molecules (GO:0007156)	2/142	0.084215	0.307158	-1.61123	1.90189	PCDHGA6;CADM1
regulation of cytoskeleton organization (GO:0051493)	3/350	0.116494	0.330874	-1.71308	1.8947	CAPN6;TPM1;STMN4
regulation of response to wounding (GO:1903034)	3/347	0.114308	0.330874	-1.71025	1.89157	ZFP36;SERPINF1;CAPN3
regulation of organ morphogenesis (GO:2000027)	2/150	0.0924233	0.31543	-1.62554	1.87557	WNT6;FGFR1
fibroblast growth factor receptor signaling pathway (GO:0008543)	2/163	0.106231	0.323606	-1.61731	1.82469	PIK3CD;FGFR1
cell chemotaxis (GO:0060326)	2/155	0.0976682	0.315794	-1.56795	1.80732	PIK3CD;CKLF
positive regulation of cell development (GO:0010720)	3/358	0.1224	0.330874	-1.6317	1.80469	SERPINF1;ELL3;FGFR1
response to wounding (GO:0009611)	2/167	0.110587	0.32836	-1.61085	1.79392	LGALS1;TPM1
developmental growth (GO:0048589)	2/163	0.106231	0.323606	-1.58175	1.78457	CADM1;LAMB2
positive regulation of cell adhesion (GO:0045785)	2/171	0.114989	0.330874	-1.60859	1.77913	LGALS1;TPM1
regulation of calcium ion transport (GO:0051924)	2/171	0.114989	0.330874	-1.5995	1.76907	CAPN3;MCHR1
response to steroid hormone (GO:0048545)	3/369	0.130697	0.330874	-1.56522	1.73116	SERPINF1;PTGDS;FBXO32
organic hydroxy compound biosynthetic process (GO:1901617)	2/166	0.109493	0.32836	-1.55007	1.72622	PMEL;CHKB
regulation of circadian sleep/wake cycle (GO:0042749)	1/16	0.053054	0.30272	-1.40724	1.68158	PTGDS
gamete generation (GO:0007276)	3/390	0.147073	0.339668	-1.55427	1.67828	CADM1;MSH4;ELL3
cellular response to fibroblast growth factor stimulus (GO:0044344)	2/183	0.128458	0.330874	-1.5071	1.66688	PIK3CD;FGFR1
regulation of homotypic cell-cell adhesion (GO:0034110)	1/20	0.0658781	0.307158	-1.41091	1.66543	LGALS1
regulation of circadian sleep/wake cycle, sleep (GO:0045187)	1/16	0.053054	0.30272	-1.37957	1.64852	PTGDS
lymphocyte differentiation (GO:0030098)	2/172	0.116097	0.330874	-1.48796	1.64571	LGALS1;PIK3CD
response to fibroblast growth factor (GO:0071774)	2/187	0.133029	0.330874	-1.48447	1.64185	PIK3CD;FGFR1
positive regulation of ion transport (GO:0043270)	2/186	0.131882	0.330874	-1.47895	1.63575	CAPN3;MCHR1
negative regulation of intrinsic apoptotic signaling pathway by p53 class mediator (GO:1902254)	1/15	0.0498209	0.30272	-1.3658	1.63207	ELL3
regulation of epithelial cell proliferation involved in prostate gland development (GO:0060768)	1/10	0.0334919	0.30272	-1.35033	1.61357	SERPINF1
mesenchymal cell differentiation (GO:0048762)	1/23	0.0753837	0.307158	-1.35939	1.60462	FGFR1
muscle cell cellular homeostasis (GO:0046716)	1/16	0.053054	0.30272	-1.33941	1.60053	CAPN3
glutamine family amino acid biosynthetic process (GO:0009084)	1/19	0.0626882	0.307158	-1.35358	1.59776	NOXRED1
glycerophospholipid biosynthetic process (GO:0046474)	2/178	0.122801	0.330874	-1.43412	1.58616	CHKB;PIK3CD
regulation of intrinsic apoptotic signaling pathway by p53 class mediator (GO:1902253)	1/18	0.0594875	0.307158	-1.33571	1.57666	ELL3
epidermal growth factor receptor signaling pathway (GO:0007173)	2/193	0.139953	0.332913	-1.41552	1.5569	PIK3CD;FGFR1
organ induction (GO:0001759)	1/17	0.0562762	0.307158	-1.31154	1.54814	FGFR1
circadian sleep/wake cycle process (GO:0022410)	1/20	0.0658781	0.307158	-1.31128	1.54783	PTGDS
small molecule biosynthetic process (GO:0044283)	3/394	0.150267	0.339702	-1.43088	1.5449	CHKB;NOXRED1;PTGDS
positive regulation of odontogenesis (GO:0042482)	1/10	0.0334919	0.30272	-1.29261	1.5446	WNT6
T cell mediated immunity (GO:0002456)	1/20	0.0658781	0.307158	-1.30086	1.53553	CADM1
ERBB signaling pathway (GO:0038127)	2/196	0.143445	0.337038	-1.41171	1.53532	PIK3CD;FGFR1
cellular response to dexamethasone stimulus (GO:0071549)	1/15	0.0498209	0.30272	-1.28165	1.53151	FBXO32
myoblast differentiation (GO:0045445)	1/19	0.0626882	0.307158	-1.28485	1.51663	LGALS1
glomerular basement membrane development (GO:0032836)	1/10	0.0334919	0.30272	-1.26912	1.51654	LAMB2
branching involved in salivary gland morphogenesis (GO:0060445)	1/12	0.0400564	0.30272	-1.26862	1.51593	FGFR1
positive regulation of mRNA processing (GO:0050685)	1/22	0.0722258	0.307158	-1.28083	1.51188	ZFP36
acrosome reaction (GO:0007340)	1/15	0.0498209	0.30272	-1.26519	1.51183	PLCD4
response to dexamethasone (GO:0071548)	1/16	0.053054	0.30272	-1.26182	1.50781	FBXO32
ruffle organization (GO:0031529)	1/21	0.0690573	0.307158	-1.27467	1.50461	TPM1
natural killer cell differentiation (GO:0001779)	1/13	0.0433222	0.30272	-1.25501	1.49968	PIK3CD
cellular response to osmotic stress (GO:0071470)	1/20	0.0658781	0.307158	-1.27027	1.49942	CAPN3
positive regulation of heart rate (GO:0010460)	1/19	0.0626882	0.307158	-1.26938	1.49837	TPM1
regulation of cell fate specification (GO:0042659)	1/17	0.0562762	0.307158	-1.26777	1.49646	FGFR1
cellular biogenic amine biosynthetic process (GO:0042401)	1/20	0.0658781	0.307158	-1.26472	1.49287	SAT1
phosphatidylinositol-3-phosphate biosynthetic process (GO:0036092)	1/15	0.0498209	0.30272	-1.24835	1.49171	PIK3CD
apoptotic DNA fragmentation (GO:0006309)	1/20	0.0658781	0.307158	-1.26314	1.491	DNASE1L3
response to salt stress (GO:0009651)	1/25	0.0816678	0.307158	-1.25928	1.48644	CAPN3
muscle contraction (GO:0006936)	2/195	0.142279	0.335701	-1.35456	1.47854	MYOM1;TPM1
positive regulation of cardiac muscle cell proliferation (GO:0060045)	1/20	0.0658781	0.307158	-1.24523	1.46986	FGFR1
amine biosynthetic process (GO:0009309)	1/21	0.0690573	0.307158	-1.24233	1.46644	SAT1
snRNA transcription (GO:0009301)	1/10	0.0334919	0.30272	-1.22586	1.46484	ELL3
cell-cell adhesion (GO:0098609)	2/191	0.137636	0.33228	-1.32715	1.46222	PCDHGA6;CADM1
cell-cell adhesion via plasma-membrane adhesion molecules (GO:0098742)	2/190	0.136481	0.33228	-1.32604	1.461	PCDHGA6;CADM1
cellular response to toxic substance (GO:0097237)	1/18	0.0594875	0.307158	-1.23763	1.46089	ABTB2
cell proliferation in forebrain (GO:0021846)	1/14	0.046577	0.30272	-1.22244	1.46076	ARX
immune response-activating cell surface receptor signaling pathway (GO:0002429)	2/324	0.301908	0.457902	-1.86491	1.45668	LAT2;PIK3CD
regulation of intrinsic apoptotic signaling pathway in response to DNA damage by p53 class mediator (GO:1902165)	1/14	0.046577	0.30272	-1.21891	1.45653	ELL3
negative regulation of translation, ncRNA-mediated (GO:0040033)	1/9	0.0301931	0.30272	-1.21726	1.45456	ZFP36
cellular biogenic amine catabolic process (GO:0042402)	1/16	0.053054	0.30272	-1.21446	1.45122	SAT1
organ morphogenesis (GO:0009887)	3/405	0.159165	0.347524	-1.37125	1.4493	WNT6;PRRX1;FGFR1
T cell activation (GO:0042110)	2/198	0.145783	0.337582	-1.33069	1.44506	CADM1;PIK3CD
prostanoid metabolic process (GO:0006692)	1/23	0.0753837	0.307158	-1.22319	1.44384	PTGDS
regulation of branching involved in salivary gland morphogenesis (GO:0060693)	1/11	0.0367797	0.30272	-1.20486	1.43975	FGFR1
semaphorin-plexin signaling pathway (GO:0071526)	1/21	0.0690573	0.307158	-1.21769	1.43735	PLXND1
cellular response to ketone (GO:1901655)	1/29	0.0941099	0.31543	-1.24052	1.43133	FBXO32
proline metabolic process (GO:0006560)	1/11	0.0367797	0.30272	-1.19533	1.42836	NOXRED1
phosphatidylethanolamine metabolic process (GO:0046337)	1/15	0.0498209	0.30272	-1.19509	1.42807	CHKB
T cell migration (GO:0072678)	1/14	0.046577	0.30272	-1.19314	1.42573	PIK3CD
plasma membrane fusion (GO:0045026)	1/15	0.0498209	0.30272	-1.19261	1.42511	EQTN
positive regulation of nuclear-transcribed mRNA poly(A) tail shortening (GO:0060213)	1/11	0.0367797	0.30272	-1.19257	1.42506	ZFP36
B cell homeostasis (GO:0001782)	1/23	0.0753837	0.307158	-1.20655	1.4242	PIK3CD
regulation of myoblast differentiation (GO:0045661)	1/27	0.0879098	0.309457	-1.21198	1.42158	CAPN3
regulation of protein sumoylation (GO:0033233)	1/17	0.0562762	0.307158	-1.20332	1.42039	CAPN3
positive regulation of mRNA 3'-end processing (GO:0031442)	1/16	0.053054	0.30272	-1.18705	1.41847	ZFP36
C21-steroid hormone metabolic process (GO:0008207)	1/21	0.0690573	0.307158	-1.20097	1.41761	STARD5
positive regulation of heart contraction (GO:0045823)	1/26	0.084794	0.307158	-1.19528	1.4109	TPM1
lung-associated mesenchyme development (GO:0060484)	1/11	0.0367797	0.30272	-1.17959	1.40955	FGFR1
glycerolipid biosynthetic process (GO:0045017)	2/202	0.150483	0.339702	-1.30504	1.40904	CHKB;PIK3CD
positive regulation of cardiac muscle tissue growth (GO:0055023)	1/22	0.0722258	0.307158	-1.1936	1.40892	FGFR1
protein complex localization (GO:0031503)	1/13	0.0433222	0.30272	-1.17527	1.40438	KIF17
negative regulation of intrinsic apoptotic signaling pathway in response to DNA damage (GO:1902230)	1/25	0.0816678	0.307158	-1.18916	1.40368	ELL3
positive regulation of release of sequestered calcium ion into cytosol (GO:0051281)	1/24	0.078531	0.307158	-1.18817	1.40251	CAPN3
negative regulation of intrinsic apoptotic signaling pathway in response to DNA damage by p53 class mediator (GO:1902166)	1/12	0.0400564	0.30272	-1.17347	1.40223	ELL3
regulation of nuclear-transcribed mRNA poly(A) tail shortening (GO:0060211)	1/11	0.0367797	0.30272	-1.17142	1.39979	ZFP36
positive regulation of mRNA catabolic process (GO:0061014)	1/15	0.0498209	0.30272	-1.17137	1.39972	ZFP36
amine catabolic process (GO:0009310)	1/16	0.053054	0.30272	-1.17112	1.39943	SAT1
prostaglandin metabolic process (GO:0006693)	1/23	0.0753837	0.307158	-1.18387	1.39743	PTGDS
positive regulation of smoothened signaling pathway (GO:0045880)	1/25	0.0816678	0.307158	-1.18006	1.39293	PRRX1
positive regulation of natural killer cell mediated cytotoxicity (GO:0045954)	1/18	0.0594875	0.307158	-1.17718	1.38954	CADM1
myofibril assembly (GO:0030239)	1/22	0.0722258	0.307158	-1.17661	1.38886	CAPN3
positive regulation of DNA-templated transcription, elongation (GO:0032786)	1/24	0.078531	0.307158	-1.17516	1.38715	ELL3
macrophage chemotaxis (GO:0048246)	1/14	0.046577	0.30272	-1.16051	1.38675	CKLF
negative regulation of response to external stimulus (GO:0032102)	2/215	0.165963	0.35252	-1.32853	1.38519	ZFP36;SERPINF1
prostaglandin biosynthetic process (GO:0001516)	1/14	0.046577	0.30272	-1.15911	1.38507	PTGDS
dichotomous subdivision of an epithelial terminal unit (GO:0060600)	1/11	0.0367797	0.30272	-1.15839	1.38422	PLXND1
regulation of mesoderm development (GO:2000380)	1/15	0.0498209	0.30272	-1.15813	1.3839	FGFR1
somatic stem cell division (GO:0048103)	1/16	0.053054	0.30272	-1.15636	1.38179	FGFR1
labyrinthine layer blood vessel development (GO:0060716)	1/19	0.0626882	0.307158	-1.16603	1.37638	PLCD3
regulation of mRNA 3'-end processing (GO:0031440)	1/18	0.0594875	0.307158	-1.16341	1.37328	ZFP36
positive regulation of natural killer cell mediated immunity (GO:0002717)	1/19	0.0626882	0.307158	-1.16285	1.37262	CADM1
endosome organization (GO:0007032)	1/27	0.0879098	0.309457	-1.16986	1.37218	PLEKHF1
positive regulation of heart growth (GO:0060421)	1/25	0.0816678	0.307158	-1.16134	1.37083	FGFR1
epithelial cell fate commitment (GO:0072148)	1/10	0.0334919	0.30272	-1.14679	1.37035	ARX
circadian behavior (GO:0048512)	1/30	0.0971944	0.31543	-1.18709	1.36968	PTGDS
regulation of translation, ncRNA-mediated (GO:0045974)	1/9	0.0301931	0.30272	-1.14562	1.36896	ZFP36
respiratory burst (GO:0045730)	1/16	0.053054	0.30272	-1.14102	1.36346	PIK3CD
positive regulation of mRNA metabolic process (GO:1903313)	1/26	0.084794	0.307158	-1.1538	1.36194	ZFP36
pigment granule organization (GO:0048753)	1/23	0.0753837	0.307158	-1.15022	1.35771	PMEL
regulation of odontogenesis (GO:0042481)	1/26	0.084794	0.307158	-1.14994	1.35738	WNT6
prostanoid biosynthetic process (GO:0046457)	1/14	0.046577	0.30272	-1.1357	1.35711	PTGDS
phospholipid biosynthetic process (GO:0008654)	2/206	0.155214	0.345576	-1.27705	1.35692	CHKB;PIK3CD
cyclooxygenase pathway (GO:0019371)	1/15	0.0498209	0.30272	-1.13507	1.35635	PTGDS
secondary metabolite biosynthetic process (GO:0044550)	1/13	0.0433222	0.30272	-1.13479	1.35602	PMEL
regulation of natural killer cell mediated cytotoxicity (GO:0042269)	1/24	0.078531	0.307158	-1.14797	1.35505	CADM1
melanosome organization (GO:0032438)	1/22	0.0722258	0.307158	-1.14777	1.35481	PMEL
regulation of mRNA catabolic process (GO:0061013)	1/17	0.0562762	0.307158	-1.1453	1.3519	ZFP36
mature B cell differentiation involved in immune response (GO:0002313)	1/9	0.0301931	0.30272	-1.13094	1.35141	LGALS1
embryonic epithelial tube formation (GO:0001838)	1/26	0.084794	0.307158	-1.1444	1.35083	WNT6
rhythmic behavior (GO:0007622)	1/32	0.103332	0.322176	-1.19174	1.34984	PTGDS
response to stimulus involved in regulation of muscle adaptation (GO:0014874)	1/10	0.0334919	0.30272	-1.12893	1.34901	FBXO32
negative regulation of signal transduction by p53 class mediator (GO:1901797)	1/25	0.0816678	0.307158	-1.13704	1.34215	ELL3
C21-steroid hormone biosynthetic process (GO:0006700)	1/12	0.0400564	0.30272	-1.12286	1.34176	STARD5
polyamine metabolic process (GO:0006595)	1/21	0.0690573	0.307158	-1.1363	1.34128	SAT1
regulation of I-kappaB kinase/NF-kappaB signaling (GO:0043122)	2/213	0.163563	0.352074	-1.28232	1.33863	LGALS1;CAPN3
regulation of natural killer cell mediated immunity (GO:0002715)	1/24	0.078531	0.307158	-1.13306	1.33745	CADM1
phosphatidylinositol 3-kinase signaling (GO:0014065)	1/23	0.0753837	0.307158	-1.13206	1.33627	PIK3CD
negative regulation of meiotic cell cycle (GO:0051447)	1/18	0.0594875	0.307158	-1.13193	1.33612	NPR2
positive regulation of nuclear-transcribed mRNA catabolic process, deadenylation-dependent decay (GO:1900153)	1/12	0.0400564	0.30272	-1.11605	1.33363	ZFP36
mesenchymal-epithelial cell signaling (GO:0060638)	1/9	0.0301931	0.30272	-1.1143	1.33153	FGFR1
melanin biosynthetic process (GO:0042438)	1/11	0.0367797	0.30272	-1.1137	1.33081	PMEL
paraxial mesoderm development (GO:0048339)	1/8	0.0268832	0.30272	-1.11306	1.33005	FGFR1
epithelial tube formation (GO:0072175)	1/27	0.0879098	0.309457	-1.13361	1.32965	WNT6
keratan sulfate catabolic process (GO:0042340)	1/12	0.0400564	0.30272	-1.11	1.32639	FMOD
phosphatidylethanolamine biosynthetic process (GO:0006646)	1/14	0.046577	0.30272	-1.10859	1.32471	CHKB
mature B cell differentiation (GO:0002335)	1/12	0.0400564	0.30272	-1.10305	1.31808	LGALS1
cerebral cortex cell migration (GO:0021795)	1/29	0.0941099	0.31543	-1.14197	1.31763	ARX
carbohydrate phosphorylation (GO:0046835)	1/24	0.078531	0.307158	-1.11584	1.31713	KHK
organophosphate biosynthetic process (GO:0090407)	3/436	0.185073	0.380162	-1.36021	1.31554	CHKB;NPR2;PIK3CD
calcium-independent cell-cell adhesion via plasma membrane cell-adhesion molecules (GO:0016338)	1/22	0.0722258	0.307158	-1.10781	1.30765	CADM1
regulation of organ formation (GO:0003156)	1/29	0.0941099	0.31543	-1.12954	1.30329	FGFR1
receptor guanylyl cyclase signaling pathway (GO:0007168)	1/11	0.0367797	0.30272	-1.08726	1.29922	NPR2
reciprocal DNA recombination (GO:0035825)	1/27	0.0879098	0.309457	-1.10005	1.29029	MSH4
nephron tubule formation (GO:0072079)	1/9	0.0301931	0.30272	-1.07967	1.29015	WNT6
embryonic cranial skeleton morphogenesis (GO:0048701)	1/29	0.0941099	0.31543	-1.11777	1.2897	PRRX1
meiotic chromosome segregation (GO:0045132)	1/9	0.0301931	0.30272	-1.07782	1.28793	MSH4
response to muscle activity (GO:0014850)	1/13	0.0433222	0.30272	-1.07635	1.28618	CAPN3
positive regulation of cardiac muscle tissue development (GO:0055025)	1/29	0.0941099	0.31543	-1.11292	1.2841	FGFR1
stem cell division (GO:0017145)	1/26	0.084794	0.307158	-1.08642	1.2824	FGFR1
cytolysis (GO:0019835)	1/22	0.0722258	0.307158	-1.08378	1.27928	CAPN3
regulation of gastrulation (GO:0010470)	1/31	0.100269	0.317154	-1.11149	1.2764	FGFR1
regulation of cell fate commitment (GO:0010453)	1/30	0.0971944	0.31543	-1.09937	1.26847	FGFR1
regulation of nuclear-transcribed mRNA catabolic process, deadenylation-dependent decay (GO:1900151)	1/12	0.0400564	0.30272	-1.06038	1.2671	ZFP36
reciprocal meiotic recombination (GO:0007131)	1/27	0.0879098	0.309457	-1.07903	1.26564	MSH4
heterophilic cell-cell adhesion via plasma membrane cell adhesion molecules (GO:0007157)	1/32	0.103332	0.322176	-1.11587	1.2639	CADM1
nuclear-transcribed mRNA poly(A) tail shortening (GO:0000289)	1/25	0.0816678	0.307158	-1.07054	1.26365	ZFP36
developmental induction (GO:0031128)	1/27	0.0879098	0.309457	-1.07473	1.2606	FGFR1
cellular response to abiotic stimulus (GO:0071214)	2/232	0.186602	0.381508	-1.30815	1.26057	CAPN3;RHOB
cGMP biosynthetic process (GO:0006182)	1/16	0.053054	0.30272	-1.0531	1.2584	NPR2
RNA stabilization (GO:0043489)	1/30	0.0971944	0.31543	-1.08825	1.25564	ZFP36
phosphatidylcholine biosynthetic process (GO:0006656)	1/26	0.084794	0.307158	-1.06257	1.25425	CHKB
cellular response to glucocorticoid stimulus (GO:0071385)	1/31	0.100269	0.317154	-1.09176	1.25374	FBXO32
negative regulation of translation involved in gene silencing by miRNA (GO:0035278)	1/9	0.0301931	0.30272	-1.04778	1.25205	ZFP36
short-term memory (GO:0007614)	1/8	0.0268832	0.30272	-1.04497	1.24869	SERPINF1
developmental programmed cell death (GO:0010623)	1/27	0.0879098	0.309457	-1.06427	1.24832	DNASE1L3
fructose metabolic process (GO:0006000)	1/11	0.0367797	0.30272	-1.04377	1.24726	KHK
regulation of cell maturation (GO:1903429)	1/13	0.0433222	0.30272	-1.04361	1.24706	NPR2
melanin metabolic process (GO:0006582)	1/12	0.0400564	0.30272	-1.04278	1.24607	PMEL
mRNA stabilization (GO:0048255)	1/30	0.0971944	0.31543	-1.07439	1.23965	ZFP36
astrocyte development (GO:0014002)	1/12	0.0400564	0.30272	-1.03682	1.23894	LAMB2
B cell activation involved in immune response (GO:0002312)	1/30	0.0971944	0.31543	-1.07006	1.23465	LGALS1
regulation of intrinsic apoptotic signaling pathway in response to DNA damage (GO:1902229)	1/32	0.103332	0.322176	-1.08836	1.23274	ELL3
cell-cell signaling involved in cell fate commitment (GO:0045168)	1/28	0.0910151	0.315302	-1.06763	1.23229	FGFR1
transcription initiation from RNA polymerase I promoter (GO:0006361)	1/26	0.084794	0.307158	-1.04194	1.2299	PTRF
regulation of glycogen metabolic process (GO:0070873)	1/35	0.112462	0.32836	-1.10382	1.22926	KHK
fusion of sperm to egg plasma membrane (GO:0007342)	1/12	0.0400564	0.30272	-1.02813	1.22857	EQTN
cellular response to corticosteroid stimulus (GO:0071384)	1/33	0.106386	0.323606	-1.08709	1.22648	FBXO32
regulation of cardiac muscle cell proliferation (GO:0060043)	1/29	0.0941099	0.31543	-1.05587	1.21828	FGFR1
phenol-containing compound biosynthetic process (GO:0046189)	1/31	0.100269	0.317154	-1.05975	1.21699	PMEL
mismatch repair (GO:0006298)	1/29	0.0941099	0.31543	-1.04914	1.21052	MSH4
termination of RNA polymerase I transcription (GO:0006363)	1/24	0.078531	0.307158	-1.02507	1.20998	PTRF
leukocyte migration (GO:0050900)	2/226	0.179273	0.371297	-1.22099	1.2097	PIK3CD;CKLF
polyamine biosynthetic process (GO:0006596)	1/13	0.0433222	0.30272	-1.01136	1.20853	SAT1
keratan sulfate biosynthetic process (GO:0018146)	1/28	0.0910151	0.315302	-1.04544	1.20667	FMOD
inner ear receptor cell development (GO:0060119)	1/12	0.0400564	0.30272	-1.00542	1.20143	FGFR1
cGMP metabolic process (GO:0046068)	1/24	0.078531	0.307158	-1.01638	1.19973	NPR2
substrate-independent telencephalic tangential interneuron migration (GO:0021843)	1/8	0.0268832	0.30272	-1.00343	1.19904	ARX
activated T cell proliferation (GO:0050798)	1/8	0.0268832	0.30272	-1.00261	1.19806	CADM1
cyclic nucleotide biosynthetic process (GO:0009190)	1/34	0.109429	0.32836	-1.06724	1.18852	NPR2
lipid catabolic process (GO:0016042)	2/232	0.186602	0.381508	-1.23019	1.18544	PLCD3;PLCD4
3'-UTR-mediated mRNA stabilization (GO:0070935)	1/12	0.0400564	0.30272	-0.991937	1.18531	ZFP36
positive regulation of leukocyte mediated cytotoxicity (GO:0001912)	1/37	0.118498	0.330874	-1.06787	1.18108	CADM1
response to inactivity (GO:0014854)	1/8	0.0268832	0.30272	-0.98808	1.1807	FBXO32
negative regulation of cell development (GO:0010721)	2/239	0.195208	0.386247	-1.23842	1.17808	LGALS1;NPR2
phosphatidylinositol phosphorylation (GO:0046854)	1/34	0.109429	0.32836	-1.05684	1.17695	PIK3CD
hexose catabolic process (GO:0019320)	1/35	0.112462	0.32836	-1.05606	1.17608	KHK
cyclic purine nucleotide metabolic process (GO:0052652)	1/33	0.106386	0.323606	-1.04196	1.17557	NPR2
muscle system process (GO:0003012)	2/237	0.192744	0.383677	-1.22557	1.17404	MYOM1;TPM1
positive regulation of neural precursor cell proliferation (GO:2000179)	1/35	0.112462	0.32836	-1.0521	1.17166	ELL3
regulation of inflammatory response (GO:0050727)	2/247	0.205105	0.391809	-1.24911	1.17039	ZFP36;SERPINF1
regulation of metal ion transport (GO:0010959)	2/250	0.208831	0.391871	-1.24786	1.16902	CAPN3;MCHR1
substrate-independent telencephalic tangential migration (GO:0021826)	1/8	0.0268832	0.30272	-0.977442	1.16799	ARX
keratan sulfate metabolic process (GO:0042339)	1/33	0.106386	0.323606	-1.02816	1.16	FMOD
regulation of skeletal muscle fiber development (GO:0048742)	1/35	0.112462	0.32836	-1.04152	1.15989	CAPN3
female gamete generation (GO:0007292)	1/37	0.118498	0.330874	-1.04801	1.15912	MSH4
endosome to lysosome transport (GO:0008333)	1/31	0.100269	0.317154	-1.00624	1.15553	RHOB
rhythmic process (GO:0048511)	2/252	0.21132	0.392324	-1.23461	1.15518	MSH4;PTGDS
positive regulation of ATPase activity (GO:0032781)	1/30	0.0971944	0.31543	-0.99962	1.15338	TPM1
outer ear morphogenesis (GO:0042473)	1/8	0.0268832	0.30272	-0.953042	1.13884	FGFR1
steroid metabolic process (GO:0008202)	2/240	0.196442	0.386247	-1.19709	1.13877	SDR42E1;STARD5
axon extension (GO:0048675)	1/30	0.0971944	0.31543	-0.986447	1.13818	LAMB2
multicellular organismal reproductive process (GO:0048609)	3/491	0.23346	0.406972	-1.26592	1.13807	CADM1;MSH4;ELL3
positive regulation of autophagy (GO:0010508)	1/33	0.106386	0.323606	-1.00502	1.13389	PLEKHF1
transcription from RNA polymerase I promoter (GO:0006360)	1/31	0.100269	0.317154	-0.983447	1.12936	PTRF
positive regulation of ATP catabolic process (GO:1903291)	1/30	0.0971944	0.31543	-0.976359	1.12654	TPM1
regulation of cardiac muscle tissue growth (GO:0055021)	1/35	0.112462	0.32836	-1.01084	1.12572	FGFR1
glomerular visceral epithelial cell development (GO:0072015)	1/8	0.0268832	0.30272	-0.941092	1.12456	LAMB2
ventricular cardiac muscle tissue morphogenesis (GO:0055010)	1/38	0.121501	0.330874	-1.01669	1.12448	TPM1
patterning of blood vessels (GO:0001569)	1/35	0.112462	0.32836	-1.00704	1.12149	PLXND1
outflow tract morphogenesis (GO:0003151)	1/40	0.127476	0.330874	-1.01392	1.12142	PLXND1
midbrain development (GO:0030901)	1/32	0.103332	0.322176	-0.988887	1.12007	FGFR1
positive regulation of cell killing (GO:0031343)	1/42	0.133411	0.330874	-1.00637	1.11307	CADM1
placenta blood vessel development (GO:0060674)	1/30	0.0971944	0.31543	-0.964064	1.11235	PLCD3
response to axon injury (GO:0048678)	1/39	0.124493	0.330874	-1.00249	1.10877	LGALS1
cardiac cell development (GO:0055006)	1/33	0.106386	0.323606	-0.982565	1.10856	SPEG
neurogenesis (GO:0022008)	1/39	0.124493	0.330874	-1.00206	1.1083	KIF17
positive regulation of calcium ion transport into cytosol (GO:0010524)	1/37	0.118498	0.330874	-1.00065	1.10674	CAPN3
leukocyte mediated cytotoxicity (GO:0001909)	1/26	0.084794	0.307158	-0.935574	1.10434	CADM1
cardiac muscle cell development (GO:0055013)	1/31	0.100269	0.317154	-0.959592	1.10197	SPEG
cellular response to glucose stimulus (GO:0071333)	1/38	0.121501	0.330874	-0.995911	1.10149	LGALS1
neuron projection extension (GO:1990138)	1/35	0.112462	0.32836	-0.987682	1.09993	LAMB2
glomerular epithelial cell development (GO:0072310)	1/9	0.0301931	0.30272	-0.916934	1.09569	LAMB2
lipid phosphorylation (GO:0046834)	1/39	0.124493	0.330874	-0.98945	1.09435	PIK3CD
neuromuscular junction development (GO:0007528)	1/34	0.109429	0.32836	-0.980827	1.09229	LAMB2
chondrocyte differentiation (GO:0002062)	1/41	0.130448	0.330874	-0.986568	1.09116	FGFR1
positive regulation of stress fiber assembly (GO:0051496)	1/39	0.124493	0.330874	-0.983434	1.08769	TPM1
leukocyte differentiation (GO:0002521)	2/251	0.210075	0.391871	-1.16064	1.08731	LGALS1;PIK3CD
positive regulation of biomineral tissue development (GO:0070169)	1/36	0.115485	0.330874	-0.982237	1.08637	WNT6
cellular response to hexose stimulus (GO:0071331)	1/40	0.127476	0.330874	-0.971398	1.07438	LGALS1
telencephalon cell migration (GO:0022029)	1/40	0.127476	0.330874	-0.971021	1.07397	ARX
glial cell development (GO:0021782)	1/40	0.127476	0.330874	-0.969054	1.07179	LAMB2
cellular response to calcium ion (GO:0071277)	1/38	0.121501	0.330874	-0.968155	1.0708	CAPN3
actin-myosin filament sliding (GO:0033275)	1/38	0.121501	0.330874	-0.967171	1.06971	TPM1
actin cytoskeleton organization (GO:0030036)	2/253	0.212565	0.392324	-1.14121	1.06779	TPM1;CAPN3
proline biosynthetic process (GO:0006561)	1/8	0.0268832	0.30272	-0.889767	1.06323	NOXRED1
positive regulation of cell-cell adhesion (GO:0022409)	1/39	0.124493	0.330874	-0.960515	1.06235	LGALS1
taxis (GO:0042330)	2/263	0.225058	0.403919	-1.16948	1.06018	PIK3CD;CKLF
organic hydroxy compound metabolic process (GO:1901615)	3/476	0.220011	0.400144	-1.15718	1.0599	PMEL;CHKB;PLCD3
chemotaxis (GO:0006935)	2/263	0.225058	0.403919	-1.16688	1.05782	PIK3CD;CKLF
regulation of polysaccharide metabolic process (GO:0032881)	1/41	0.130448	0.330874	-0.95479	1.05601	KHK
muscle filament sliding (GO:0030049)	1/38	0.121501	0.330874	-0.953664	1.05477	TPM1
regulation of leukocyte mediated cytotoxicity (GO:0001910)	1/44	0.139306	0.33228	-0.952825	1.0498	CADM1
ureteric bud development (GO:0001657)	1/40	0.127476	0.330874	-0.948739	1.04932	FGFR1
negative regulation of response to DNA damage stimulus (GO:2001021)	1/42	0.133411	0.330874	-0.947779	1.04826	ELL3
response to acid chemical (GO:0001101)	2/275	0.240124	0.407021	-1.16313	1.04553	WNT6;SERPINF1
reproductive structure development (GO:0048608)	2/265	0.227564	0.405324	-1.14704	1.03585	MSH4;PLCD3
secondary metabolic process (GO:0019748)	1/40	0.127476	0.330874	-0.936495	1.03578	PMEL
monosaccharide catabolic process (GO:0046365)	1/40	0.127476	0.330874	-0.933102	1.03203	KHK
cellular response to monosaccharide stimulus (GO:0071326)	1/41	0.130448	0.330874	-0.930546	1.0292	LGALS1
RNA destabilization (GO:0050779)	1/8	0.0268832	0.30272	-0.860508	1.02826	ZFP36
behavior (GO:0007610)	3/494	0.236168	0.406972	-1.14046	1.02529	SERPINF1;PTGDS;MCHR1
microtubule bundle formation (GO:0001578)	1/40	0.127476	0.330874	-0.923389	1.02128	CAPN6
positive regulation of cell activation (GO:0050867)	2/272	0.236352	0.406972	-1.13584	1.02113	LGALS1;CAPN3
regulation of meiotic cell cycle (GO:0051445)	1/38	0.121501	0.330874	-0.922105	1.01986	NPR2
cellular extravasation (GO:0045123)	1/8	0.0268832	0.30272	-0.849663	1.0153	PIK3CD
neurotrophin TRK receptor signaling pathway (GO:0048011)	2/274	0.238866	0.407021	-1.129	1.01485	PIK3CD;FGFR1
positive regulation of actin filament bundle assembly (GO:0032233)	1/43	0.136364	0.33228	-0.919753	1.01336	TPM1
artery morphogenesis (GO:0048844)	1/46	0.145162	0.337038	-0.925004	1.006	PRRX1
regulation of heart growth (GO:0060420)	1/41	0.130448	0.330874	-0.907657	1.00388	FGFR1
ovarian follicle development (GO:0001541)	1/41	0.130448	0.330874	-0.902451	0.998126	MSH4
branching involved in ureteric bud morphogenesis (GO:0001658)	1/44	0.139306	0.33228	-0.902211	0.994036	WNT6
mesonephric tubule development (GO:0072164)	1/44	0.139306	0.33228	-0.90211	0.993925	FGFR1
cornea development in camera-type eye (GO:0061303)	1/8	0.0268832	0.30272	-0.829415	0.991108	WNT6
positive regulation of wound healing (GO:0090303)	1/41	0.130448	0.330874	-0.895818	0.99079	CAPN3
carboxylic acid biosynthetic process (GO:0046394)	2/272	0.236352	0.406972	-1.10138	0.990153	NOXRED1;PTGDS
organic acid biosynthetic process (GO:0016053)	2/272	0.236352	0.406972	-1.09881	0.987843	NOXRED1;PTGDS
icosanoid biosynthetic process (GO:0046456)	1/42	0.133411	0.330874	-0.892549	0.987174	PTGDS
T cell proliferation (GO:0042098)	1/41	0.130448	0.330874	-0.891834	0.986384	CADM1
cardiac muscle contraction (GO:0060048)	1/41	0.130448	0.330874	-0.891498	0.986012	TPM1
regulation of signal transduction by p53 class mediator (GO:1901796)	1/44	0.139306	0.33228	-0.893532	0.984474	ELL3
negative regulation of cell-substrate adhesion (GO:0010812)	1/42	0.133411	0.330874	-0.89006	0.984421	LGALS1
neurotrophin signaling pathway (GO:0038179)	2/278	0.2439	0.41026	-1.10245	0.982246	PIK3CD;FGFR1
regulation of cell killing (GO:0031341)	1/50	0.156756	0.345576	-0.908724	0.965558	CADM1
mesonephric epithelium development (GO:0072163)	1/45	0.142239	0.335701	-0.883637	0.96452	FGFR1
fatty acid derivative biosynthetic process (GO:1901570)	1/42	0.133411	0.330874	-0.871076	0.963425	PTGDS
cellular response to organic cyclic compound (GO:0071407)	2/291	0.26029	0.423536	-1.11337	0.956519	LGALS1;FBXO32
regulation of neuron projection development (GO:0010975)	2/275	0.240124	0.407021	-1.06385	0.956281	LGALS1;FGFR1
response to activity (GO:0014823)	1/43	0.136364	0.33228	-0.865893	0.954022	CAPN3
forebrain cell migration (GO:0021885)	1/43	0.136364	0.33228	-0.864592	0.952588	ARX
hormone biosynthetic process (GO:0042446)	1/44	0.139306	0.33228	-0.864291	0.952257	STARD5
regulation of ATPase activity (GO:0043462)	1/42	0.133411	0.330874	-0.860573	0.951808	TPM1
lymphocyte homeostasis (GO:0002260)	1/44	0.139306	0.33228	-0.856195	0.943338	PIK3CD
regulation of ATP catabolic process (GO:1903289)	1/42	0.133411	0.330874	-0.851987	0.942312	TPM1
neural precursor cell proliferation (GO:0061351)	1/47	0.148075	0.339702	-0.866888	0.935968	ARX
regulation of DNA-templated transcription, elongation (GO:0032784)	1/44	0.139306	0.33228	-0.847717	0.933997	ELL3
positive regulation of muscle organ development (GO:0048636)	1/46	0.145162	0.337038	-0.855712	0.930637	FGFR1
positive regulation of striated muscle tissue development (GO:0045844)	1/46	0.145162	0.337038	-0.848327	0.922606	FGFR1
actin-mediated cell contraction (GO:0070252)	1/46	0.145162	0.337038	-0.841234	0.914891	TPM1
regulation of cardiac muscle tissue development (GO:0055024)	1/48	0.150979	0.339702	-0.846141	0.913567	FGFR1
positive regulation of muscle tissue development (GO:1901863)	1/47	0.148075	0.339702	-0.845475	0.912849	FGFR1
sulfur compound catabolic process (GO:0044273)	1/43	0.136364	0.33228	-0.82639	0.910499	FMOD
lysosomal transport (GO:0007041)	1/48	0.150979	0.339702	-0.841469	0.908524	RHOB
response to oxidative stress (GO:0006979)	2/290	0.259028	0.423536	-1.05135	0.903232	TPM1;RHOB
cellular response to ionizing radiation (GO:0071479)	1/45	0.142239	0.335701	-0.824068	0.899499	RHOB
cellular response to carbohydrate stimulus (GO:0071322)	1/50	0.156756	0.345576	-0.844173	0.89697	LGALS1
cell killing (GO:0001906)	1/43	0.136364	0.33228	-0.812251	0.89492	CADM1
endothelial cell migration (GO:0043542)	1/50	0.156756	0.345576	-0.836065	0.888355	PLXND1
developmental cell growth (GO:0048588)	1/49	0.153872	0.344437	-0.832622	0.887446	LAMB2
pigment biosynthetic process (GO:0046148)	1/46	0.145162	0.337038	-0.804002	0.874399	PMEL
vacuolar transport (GO:0007034)	1/50	0.156756	0.345576	-0.822723	0.874178	RHOB
natural killer cell activation (GO:0030101)	1/48	0.150979	0.339702	-0.807494	0.871842	PIK3CD
positive regulation of intrinsic apoptotic signaling pathway (GO:2001244)	1/48	0.150979	0.339702	-0.803683	0.867727	PLEKHF1
leukocyte homeostasis (GO:0001776)	1/51	0.15963	0.347524	-0.812303	0.85854	PIK3CD
positive regulation of phosphatidylinositol 3-kinase signaling (GO:0014068)	1/51	0.15963	0.347524	-0.803143	0.848859	FGFR1
regulation of microtubule polymerization or depolymerization (GO:0031110)	1/52	0.162495	0.351134	-0.80409	0.841552	STMN4
cellular response to lipid (GO:0071396)	2/315	0.290574	0.448293	-1.04533	0.838674	WNT6;FBXO32
Rho protein signal transduction (GO:0007266)	1/48	0.150979	0.339702	-0.773451	0.835085	RHOB
regulation of mRNA stability (GO:0043488)	1/48	0.150979	0.339702	-0.768513	0.829754	ZFP36
cardiac muscle tissue morphogenesis (GO:0055008)	1/50	0.156756	0.345576	-0.773175	0.821531	TPM1
regulation of myotube differentiation (GO:0010830)	1/57	0.176674	0.368986	-0.814303	0.811856	CAPN3
immune response-activating signal transduction (GO:0002757)	2/440	0.442956	0.547735	-1.34587	0.810168	LAT2;PIK3CD
positive regulation of protein binding (GO:0032092)	1/53	0.16535	0.352074	-0.773838	0.80782	PLXND1
cellular glucose homeostasis (GO:0001678)	1/49	0.153872	0.344437	-0.756535	0.806348	LGALS1
regulation of morphogenesis of a branching structure (GO:0060688)	1/53	0.16535	0.352074	-0.77092	0.804774	FGFR1
lymphocyte mediated immunity (GO:0002449)	1/53	0.16535	0.352074	-0.767715	0.801429	CADM1
actin filament-based process (GO:0030029)	2/303	0.275437	0.437193	-0.967557	0.800538	TPM1;CAPN3
unsaturated fatty acid biosynthetic process (GO:0006636)	1/51	0.15963	0.347524	-0.755693	0.798708	PTGDS
mesenchyme development (GO:0060485)	1/55	0.171031	0.360652	-0.776614	0.792024	FGFR1
regulation of RNA stability (GO:0043487)	1/51	0.15963	0.347524	-0.743095	0.785393	ZFP36
nuclear-transcribed mRNA catabolic process, deadenylation-dependent decay (GO:0000288)	1/53	0.16535	0.352074	-0.751509	0.784511	ZFP36
regulation of epithelial to mesenchymal transition (GO:0010717)	1/52	0.162495	0.351134	-0.747154	0.781962	ELL3
regulation of stress fiber assembly (GO:0051492)	1/56	0.173857	0.364849	-0.775278	0.78169	TPM1
regulation of skeletal muscle tissue development (GO:0048641)	1/61	0.187847	0.38167	-0.801571	0.772072	CAPN3
mesoderm development (GO:0007498)	1/52	0.162495	0.351134	-0.733013	0.767163	FGFR1
regulation of extrinsic apoptotic signaling pathway in absence of ligand (GO:2001239)	1/58	0.179481	0.371297	-0.772191	0.765052	FGFR1
kidney epithelium development (GO:0072073)	1/62	0.190616	0.38167	-0.788383	0.759369	FGFR1
inositol phosphate metabolic process (GO:0043647)	1/53	0.16535	0.352074	-0.721	0.752662	PLCD3
epithelial cell migration (GO:0010631)	1/65	0.19887	0.386667	-0.787938	0.748691	PLXND1
regulation of actin filament bundle assembly (GO:0032231)	1/62	0.190616	0.38167	-0.775846	0.747294	TPM1
actin filament-based movement (GO:0030048)	1/61	0.187847	0.38167	-0.775468	0.74693	TPM1
adaptive immune response based on somatic recombination of immune receptors built from immunoglobulin superfamily domains (GO:0002460)	1/57	0.176674	0.368986	-0.747911	0.745663	CADM1
positive regulation of lymphocyte mediated immunity (GO:0002708)	1/69	0.209746	0.391871	-0.794769	0.744557	CADM1
regulation of release of sequestered calcium ion into cytosol (GO:0051279)	1/55	0.171031	0.360652	-0.725718	0.740118	CAPN3
muscle tissue morphogenesis (GO:0060415)	1/56	0.173857	0.364849	-0.733075	0.739138	TPM1
pigment metabolic process (GO:0042440)	1/60	0.185068	0.380162	-0.762522	0.737479	PMEL
cellular response to retinoic acid (GO:0071300)	1/62	0.190616	0.38167	-0.759684	0.731726	WNT6
regulation of phosphatidylinositol 3-kinase signaling (GO:0014066)	1/66	0.201603	0.388519	-0.772476	0.730308	FGFR1
positive regulation of blood circulation (GO:1903524)	1/72	0.217807	0.396964	-0.782651	0.723099	TPM1
single-organism membrane fusion (GO:0044801)	1/62	0.190616	0.38167	-0.747464	0.719956	EQTN
growth (GO:0040007)	2/329	0.308193	0.462289	-0.930857	0.718217	CADM1;LAMB2
ATP catabolic process (GO:0006200)	2/327	0.30568	0.459902	-0.915313	0.710962	MSH4;KIF17
cellular response to hydrogen peroxide (GO:0070301)	1/62	0.190616	0.38167	-0.73802	0.71086	RHOB
response to osmotic stress (GO:0006970)	1/64	0.196128	0.386247	-0.746008	0.709662	CAPN3
positive regulation of cytokine secretion (GO:0050715)	1/69	0.209746	0.391871	-0.757347	0.7095	CADM1
regulation of cell adhesion (GO:0030155)	2/336	0.316974	0.46743	-0.92619	0.704372	LGALS1;TPM1
positive regulation of leukocyte mediated immunity (GO:0002705)	1/78	0.233688	0.406972	-0.783259	0.704157	CADM1
negative regulation of angiogenesis (GO:0016525)	1/64	0.196128	0.386247	-0.73945	0.703424	SERPINF1
blood vessel morphogenesis (GO:0048514)	1/74	0.223136	0.403919	-0.77562	0.703131	PRRX1
striated muscle cell development (GO:0055002)	1/65	0.19887	0.386667	-0.738353	0.701577	SPEG
arachidonic acid metabolic process (GO:0019369)	1/55	0.171031	0.360652	-0.686862	0.70049	PTGDS
glycosaminoglycan catabolic process (GO:0006027)	1/60	0.185068	0.380162	-0.723129	0.69938	FMOD
positive regulation of phospholipase C activity (GO:0010863)	1/67	0.204326	0.391177	-0.744628	0.698904	FGFR1
negative regulation of blood vessel morphogenesis (GO:2000181)	1/66	0.201603	0.388519	-0.737854	0.697577	SERPINF1
cellular response to alcohol (GO:0097306)	1/70	0.212442	0.392324	-0.744368	0.69648	FBXO32
purine ribonucleoside monophosphate catabolic process (GO:0009169)	2/332	0.311959	0.465026	-0.905392	0.693225	MSH4;KIF17
regulation of neural precursor cell proliferation (GO:2000177)	1/65	0.19887	0.386667	-0.728376	0.692097	ELL3
cyclic nucleotide metabolic process (GO:0009187)	1/58	0.179481	0.371297	-0.698386	0.691929	NPR2
transcription elongation from RNA polymerase II promoter (GO:0006368)	1/67	0.204326	0.391177	-0.736987	0.691732	ELL3
ribonucleoside monophosphate catabolic process (GO:0009158)	2/332	0.311959	0.465026	-0.902927	0.691336	MSH4;KIF17
purine nucleoside monophosphate catabolic process (GO:0009128)	2/333	0.313213	0.465026	-0.900504	0.689481	MSH4;KIF17
nucleoside monophosphate catabolic process (GO:0009125)	2/335	0.315721	0.46637	-0.903201	0.68894	MSH4;KIF17
negative regulation of intrinsic apoptotic signaling pathway (GO:2001243)	1/75	0.225788	0.403919	-0.759905	0.688885	ELL3
negative regulation of myeloid cell differentiation (GO:0045638)	1/69	0.209746	0.391871	-0.734249	0.687861	ZFP36
neural nucleus development (GO:0048857)	1/63	0.193377	0.383677	-0.717865	0.687681	ARX
DNA catabolic process, endonucleolytic (GO:0000737)	1/65	0.19887	0.386667	-0.721637	0.685693	DNASE1L3
regulation of smoothened signaling pathway (GO:0008589)	1/63	0.193377	0.383677	-0.713482	0.683483	PRRX1
adenylate cyclase-inhibiting G-protein coupled receptor signaling pathway (GO:0007193)	1/62	0.190616	0.38167	-0.708614	0.682536	MCHR1
regulation of phospholipase C activity (GO:1900274)	1/69	0.209746	0.391871	-0.727695	0.681721	FGFR1
regulation of circadian rhythm (GO:0042752)	1/76	0.22843	0.405324	-0.750865	0.678083	PTGDS
retina development in camera-type eye (GO:0060041)	1/58	0.179481	0.371297	-0.683407	0.677089	LAMB2
glutamine family amino acid metabolic process (GO:0009064)	1/65	0.19887	0.386667	-0.710401	0.675017	NOXRED1
lymphocyte costimulation (GO:0031294)	1/77	0.231063	0.406972	-0.748562	0.672964	LGALS1
negative regulation of translation (GO:0017148)	1/72	0.217807	0.396964	-0.726746	0.671448	ZFP36
cytokine production (GO:0001816)	1/68	0.207041	0.391871	-0.716213	0.670964	PIK3CD
regulation of generation of precursor metabolites and energy (GO:0043467)	1/74	0.223136	0.403919	-0.73885	0.669798	KHK
T cell costimulation (GO:0031295)	1/76	0.22843	0.405324	-0.740313	0.668554	LGALS1
wound healing (GO:0042060)	1/75	0.225788	0.403919	-0.735611	0.666861	TPM1
phosphatidylcholine metabolic process (GO:0046470)	1/62	0.190616	0.38167	-0.692186	0.666713	CHKB
negative regulation of vasculature development (GO:1901343)	1/70	0.212442	0.392324	-0.711587	0.665807	SERPINF1
multicellular organismal response to stress (GO:0033555)	1/66	0.201603	0.388519	-0.703292	0.664901	LGALS1
regulation of biomineral tissue development (GO:0070167)	1/72	0.217807	0.396964	-0.715718	0.661259	WNT6
alcohol metabolic process (GO:0006066)	2/340	0.321982	0.471613	-0.872118	0.655481	CHKB;PLCD3
digestion (GO:0007586)	1/66	0.201603	0.388519	-0.693051	0.655219	ARX
alpha-amino acid biosynthetic process (GO:1901607)	1/69	0.209746	0.391871	-0.696095	0.652117	NOXRED1
ovulation cycle process (GO:0022602)	1/78	0.233688	0.406972	-0.724966	0.651751	MSH4
regulation of mRNA processing (GO:0050684)	1/69	0.209746	0.391871	-0.691333	0.647657	ZFP36
regulation of heart rate (GO:0002027)	1/72	0.217807	0.396964	-0.700529	0.647226	TPM1
palate development (GO:0060021)	1/78	0.233688	0.406972	-0.712944	0.640943	PRRX1
regulation of striated muscle cell differentiation (GO:0051153)	1/85	0.251814	0.419529	-0.736063	0.639361	CAPN3
aminoglycan catabolic process (GO:0006026)	1/67	0.204326	0.391177	-0.67873	0.637052	FMOD
regulation of calcium ion transport into cytosol (GO:0010522)	1/72	0.217807	0.396964	-0.688624	0.636227	CAPN3
muscle cell development (GO:0055001)	1/75	0.225788	0.403919	-0.701049	0.635529	SPEG
adherens junction organization (GO:0034332)	1/69	0.209746	0.391871	-0.672224	0.629755	CADM1
leukocyte mediated immunity (GO:0002443)	1/70	0.212442	0.392324	-0.66979	0.6267	CADM1
activation of immune response (GO:0002253)	2/487	0.495804	0.589696	-1.18489	0.6258	LAT2;PIK3CD
lymphocyte activation involved in immune response (GO:0002285)	1/77	0.231063	0.406972	-0.692575	0.622632	LGALS1
phosphatidylinositol biosynthetic process (GO:0006661)	1/81	0.241508	0.407021	-0.692041	0.622069	PIK3CD
liver development (GO:0001889)	1/86	0.254368	0.420575	-0.716778	0.620825	CADM1
protein localization to plasma membrane (GO:0072659)	1/77	0.231063	0.406972	-0.687357	0.617941	PLEKHF1
regulation of mRNA metabolic process (GO:1903311)	1/76	0.22843	0.405324	-0.683639	0.617373	ZFP36
odontogenesis of dentin-containing tooth (GO:0042475)	1/69	0.209746	0.391871	-0.658888	0.617261	WNT6
regulation of tumor necrosis factor production (GO:0032680)	1/78	0.233688	0.406972	-0.683728	0.614679	ZFP36
positive regulation of phospholipase activity (GO:0010518)	1/80	0.23891	0.407021	-0.68238	0.613386	FGFR1
regulation of tumor necrosis factor superfamily cytokine production (GO:1903555)	1/80	0.23891	0.407021	-0.676708	0.608287	ZFP36
calcium-mediated signaling (GO:0019722)	1/79	0.236303	0.406972	-0.675679	0.607442	LAT2
axis specification (GO:0009798)	1/78	0.233688	0.406972	-0.675049	0.606875	WNT6
cartilage development (GO:0051216)	1/75	0.225788	0.403919	-0.663168	0.601189	PRRX1
regulation of Rab GTPase activity (GO:0032313)	1/88	0.259452	0.423536	-0.697747	0.599447	ST5
positive regulation of Rab GTPase activity (GO:0032851)	1/88	0.259452	0.423536	-0.694819	0.596931	ST5
extracellular matrix organization (GO:0030198)	2/359	0.345645	0.485907	-0.82496	0.595406	LAMB2;FMOD
extracellular structure organization (GO:0043062)	2/360	0.346884	0.486864	-0.824314	0.593316	LAMB2;FMOD
striated muscle contraction (GO:0006941)	1/71	0.215129	0.396219	-0.638978	0.591558	TPM1
response to inorganic substance (GO:0010035)	2/370	0.359231	0.493872	-0.835802	0.589641	CAPN3;RHOB
B cell differentiation (GO:0030183)	1/80	0.23891	0.407021	-0.647078	0.581653	LGALS1
positive regulation of lipase activity (GO:0060193)	1/90	0.264501	0.425248	-0.678955	0.580562	FGFR1
blood vessel development (GO:0001568)	1/85	0.251814	0.419529	-0.668151	0.580371	PLCD3
DNA-templated transcription, elongation (GO:0006354)	1/90	0.264501	0.425248	-0.677673	0.579466	ELL3
regulation of phospholipase activity (GO:0010517)	1/89	0.261981	0.423536	-0.673317	0.578458	FGFR1
positive regulation of binding (GO:0051099)	1/93	0.272012	0.434125	-0.689327	0.575189	PLXND1
cellular hormone metabolic process (GO:0034754)	1/95	0.276977	0.437253	-0.695149	0.575057	STARD5
regulation of stem cell differentiation (GO:2000736)	1/91	0.267013	0.427711	-0.676638	0.574674	ELL3
meiotic cell cycle process (GO:1903046)	1/93	0.272012	0.434125	-0.68585	0.572289	MSH4
regulation of lymphocyte mediated immunity (GO:0002706)	1/95	0.276977	0.437253	-0.687895	0.569056	CADM1
feeding behavior (GO:0007631)	1/87	0.256914	0.423536	-0.662089	0.568812	MCHR1
myeloid leukocyte differentiation (GO:0002573)	1/83	0.246678	0.41334	-0.635002	0.561015	PIK3CD
lymphocyte proliferation (GO:0046651)	1/81	0.241508	0.407021	-0.622677	0.559719	CADM1
homeostasis of number of cells (GO:0048872)	1/96	0.279447	0.439563	-0.67957	0.55859	PIK3CD
cytokinesis (GO:0000910)	1/79	0.236303	0.406972	-0.620065	0.557444	RHOB
memory (GO:0007613)	1/90	0.264501	0.425248	-0.648769	0.554751	SERPINF1
regulation of microtubule cytoskeleton organization (GO:0070507)	1/100	0.289244	0.447713	-0.688394	0.553195	STMN4
regulation of autophagy (GO:0010506)	1/89	0.261981	0.423536	-0.64386	0.553151	PLEKHF1
phenol-containing compound metabolic process (GO:0018958)	1/81	0.241508	0.407021	-0.613645	0.5516	PMEL
mononuclear cell proliferation (GO:0032943)	1/83	0.246678	0.41334	-0.624063	0.55135	CADM1
regulation of cytokine secretion (GO:0050707)	1/106	0.303694	0.457902	-0.703304	0.549351	CADM1
ATP metabolic process (GO:0046034)	2/377	0.367826	0.498621	-0.787336	0.547914	MSH4;KIF17
ethanolamine-containing compound metabolic process (GO:0042439)	1/81	0.241508	0.407021	-0.607587	0.546154	CHKB
icosanoid metabolic process (GO:0006690)	1/88	0.259452	0.423536	-0.635518	0.545985	PTGDS
negative regulation of neuron projection development (GO:0010977)	1/91	0.267013	0.427711	-0.64199	0.545247	LGALS1
membrane fusion (GO:0061025)	1/89	0.261981	0.423536	-0.634103	0.544768	EQTN
embryonic skeletal system morphogenesis (GO:0048704)	1/81	0.241508	0.407021	-0.605917	0.544654	PRRX1
fatty acid derivative metabolic process (GO:1901568)	1/88	0.259452	0.423536	-0.632368	0.543278	PTGDS
response to hydrogen peroxide (GO:0042542)	1/95	0.276977	0.437253	-0.656299	0.542918	RHOB
mRNA 3'-end processing (GO:0031124)	1/85	0.251814	0.419529	-0.621359	0.539726	ZFP36
DNA-templated transcription, termination (GO:0006353)	1/86	0.254368	0.420575	-0.621827	0.538585	PTRF
regulation of glucose metabolic process (GO:0010906)	1/94	0.274499	0.436498	-0.649357	0.538298	KHK
positive regulation of protein secretion (GO:0050714)	1/106	0.303694	0.457902	-0.688099	0.537474	CADM1
cell-type specific apoptotic process (GO:0097285)	1/86	0.254368	0.420575	-0.620133	0.537118	RHOB
cellular response to metal ion (GO:0071248)	1/99	0.286807	0.447112	-0.664686	0.535036	CAPN3
chromosome segregation (GO:0007059)	1/89	0.261981	0.423536	-0.62031	0.532919	MSH4
carbohydrate derivative biosynthetic process (GO:1901137)	2/377	0.367826	0.498621	-0.765462	0.532692	NPR2;FMOD
regulation of cell-cell adhesion (GO:0022407)	1/94	0.274499	0.436498	-0.641776	0.532014	LGALS1
T cell receptor signaling pathway (GO:0050852)	1/99	0.286807	0.447112	-0.660767	0.531882	PIK3CD
response to ketone (GO:1901654)	1/105	0.301306	0.457902	-0.679157	0.530489	FBXO32
leukocyte proliferation (GO:0070661)	1/89	0.261981	0.423536	-0.614598	0.528012	CADM1
long-chain fatty acid metabolic process (GO:0001676)	1/86	0.254368	0.420575	-0.608392	0.526949	PTGDS
positive regulation of ERK1 and ERK2 cascade (GO:0070374)	1/115	0.324829	0.473415	-0.696645	0.52094	ST5
polyol metabolic process (GO:0019751)	1/99	0.286807	0.447112	-0.646818	0.520654	PLCD3
T cell differentiation (GO:0030217)	1/97	0.281909	0.442637	-0.635491	0.517928	PIK3CD
zymogen activation (GO:0031638)	1/102	0.294094	0.450427	-0.641885	0.51194	TMPRSS9
cellular response to inorganic substance (GO:0071241)	1/110	0.313167	0.465026	-0.66861	0.511929	CAPN3
response to calcium ion (GO:0051592)	1/100	0.289244	0.447713	-0.63392	0.50942	CAPN3
response to glucose (GO:0009749)	1/106	0.303694	0.457902	-0.650381	0.508013	LGALS1
pattern specification process (GO:0007389)	2/385	0.377596	0.510233	-0.752248	0.506178	WNT6;PLXND1
positive regulation of angiogenesis (GO:0045766)	1/101	0.291673	0.448293	-0.63072	0.506032	RHOB
alcohol biosynthetic process (GO:0046165)	1/104	0.29891	0.457003	-0.645409	0.505398	CHKB
odontogenesis (GO:0042476)	1/96	0.279447	0.439563	-0.614711	0.505277	WNT6
negative regulation of cell projection organization (GO:0031345)	1/106	0.303694	0.457902	-0.645836	0.504462	LGALS1
unsaturated fatty acid metabolic process (GO:0033559)	1/100	0.289244	0.447713	-0.624771	0.502067	PTGDS
negative regulation of epithelial cell proliferation (GO:0050680)	1/110	0.313167	0.465026	-0.654571	0.50118	SERPINF1
DNA catabolic process (GO:0006308)	1/102	0.294094	0.450427	-0.628313	0.501116	DNASE1L3
glycosaminoglycan biosynthetic process (GO:0006024)	1/99	0.286807	0.447112	-0.622442	0.501032	FMOD
regulation of cell projection organization (GO:0031344)	2/391	0.384885	0.515344	-0.753774	0.499692	LGALS1;FGFR1
response to starvation (GO:0042594)	1/106	0.303694	0.457902	-0.638544	0.498767	ZFP36
aminoglycan biosynthetic process (GO:0006023)	1/100	0.289244	0.447713	-0.616078	0.495082	FMOD
RNA 3'-end processing (GO:0031123)	1/101	0.291673	0.448293	-0.616439	0.494574	ZFP36
fatty acid biosynthetic process (GO:0006633)	1/111	0.315515	0.46637	-0.64621	0.492913	PTGDS
positive regulation of MAPK cascade (GO:0043410)	2/395	0.389724	0.516939	-0.741504	0.489267	ST5;FGFR1
response to hexose (GO:0009746)	1/111	0.315515	0.46637	-0.641334	0.489194	LGALS1
regulation of leukocyte mediated immunity (GO:0002703)	1/120	0.336295	0.483667	-0.668643	0.485675	CADM1
regulation of muscle contraction (GO:0006937)	1/114	0.322512	0.471613	-0.6445	0.484404	TPM1
regulation of wound healing (GO:0061041)	1/107	0.306075	0.459902	-0.622122	0.483228	CAPN3
ameboidal-type cell migration (GO:0001667)	1/123	0.343083	0.485907	-0.666711	0.481191	PLXND1
regulation of embryonic development (GO:0045995)	1/101	0.291673	0.448293	-0.599537	0.481013	FGFR1
response to monosaccharide (GO:0034284)	1/116	0.327137	0.475193	-0.646225	0.480813	LGALS1
purine ribonucleoside monophosphate metabolic process (GO:0009167)	2/402	0.398154	0.521131	-0.736694	0.480144	MSH4;KIF17
purine nucleoside monophosphate metabolic process (GO:0009126)	2/403	0.399354	0.521131	-0.735313	0.479244	MSH4;KIF17
negative regulation of cell adhesion (GO:0007162)	1/115	0.324829	0.473415	-0.639784	0.47842	LGALS1
cellular amino acid biosynthetic process (GO:0008652)	1/106	0.303694	0.457902	-0.612294	0.478263	NOXRED1
tube formation (GO:0035148)	1/114	0.322512	0.471613	-0.634835	0.47714	WNT6
regulation of muscle cell differentiation (GO:0051147)	1/122	0.340828	0.484598	-0.656922	0.475898	CAPN3
cell recognition (GO:0008037)	1/109	0.310811	0.465026	-0.616428	0.471975	CADM1
cellular response to steroid hormone stimulus (GO:0071383)	1/123	0.343083	0.485907	-0.653342	0.471542	FBXO32
embryonic morphogenesis (GO:0048598)	2/403	0.399354	0.521131	-0.717878	0.46788	PRRX1;FGFR1
neuron development (GO:0048666)	1/121	0.338566	0.484537	-0.643866	0.46652	FGFR1
ossification (GO:0001503)	1/116	0.327137	0.475193	-0.62634	0.466019	NPR2
regulation of lipase activity (GO:0060191)	1/122	0.340828	0.484598	-0.640529	0.464022	FGFR1
embryonic organ development (GO:0048568)	1/119	0.334017	0.481979	-0.63557	0.463874	PLCD3
muscle cell differentiation (GO:0042692)	1/119	0.334017	0.481979	-0.634461	0.463064	LGALS1
single-organism carbohydrate catabolic process (GO:0044724)	1/113	0.320187	0.471372	-0.613408	0.461349	KHK
regulation of microtubule-based process (GO:0032886)	1/124	0.34533	0.485907	-0.637631	0.460203	STMN4
regulation of response to DNA damage stimulus (GO:2001020)	1/124	0.34533	0.485907	-0.636649	0.459494	ELL3
circadian rhythm (GO:0007623)	1/127	0.352027	0.489362	-0.638908	0.456597	PTGDS
regulation of neuron differentiation (GO:0045664)	2/405	0.401751	0.523476	-0.701259	0.4539	LGALS1;FGFR1
regulation of cell activation (GO:0050865)	2/420	0.419588	0.537097	-0.727915	0.452455	LGALS1;CAPN3
negative regulation of protein modification by small protein conjugation or removal (GO:1903321)	1/119	0.334017	0.481979	-0.614859	0.448758	CAPN3
carbohydrate catabolic process (GO:0016052)	1/120	0.336295	0.483667	-0.614254	0.446169	KHK
positive regulation of homeostatic process (GO:0032846)	1/130	0.358656	0.493859	-0.626768	0.442188	CAPN3
kidney development (GO:0001822)	1/122	0.340828	0.484598	-0.609241	0.441356	SERPINF1
ribonucleoside monophosphate metabolic process (GO:0009161)	2/416	0.414856	0.532602	-0.700513	0.44131	MSH4;KIF17
sensory perception of sound (GO:0007605)	1/124	0.34533	0.485907	-0.611167	0.441103	FGFR1
purine ribonucleotide biosynthetic process (GO:0009152)	1/126	0.349802	0.488604	-0.615592	0.440889	NPR2
cell maturation (GO:0048469)	1/118	0.331732	0.481066	-0.600301	0.439271	FGFR1
sensory perception of mechanical stimulus (GO:0050954)	1/127	0.352027	0.489362	-0.613087	0.438144	FGFR1
embryonic organ morphogenesis (GO:0048562)	1/121	0.338566	0.484537	-0.604103	0.437709	PRRX1
plasma membrane organization (GO:0007009)	1/121	0.338566	0.484537	-0.602315	0.436414	PLEKHF1
neuropeptide signaling pathway (GO:0007218)	1/114	0.322512	0.471613	-0.576757	0.433488	MCHR1
positive regulation of immune effector process (GO:0002699)	1/133	0.365219	0.498181	-0.62207	0.433453	CADM1
purine nucleotide biosynthetic process (GO:0006164)	1/132	0.363038	0.497539	-0.617406	0.430999	NPR2
regulation of blood pressure (GO:0008217)	1/133	0.365219	0.498181	-0.616322	0.429448	NPR2
positive regulation of response to wounding (GO:1903036)	1/130	0.358656	0.493859	-0.60734	0.428481	CAPN3
cellular response to radiation (GO:0071478)	1/126	0.349802	0.488604	-0.597897	0.428216	RHOB
adenylate cyclase-modulating G-protein coupled receptor signaling pathway (GO:0007188)	1/122	0.340828	0.484598	-0.585512	0.424166	MCHR1
response to carbohydrate (GO:0009743)	1/139	0.378145	0.510233	-0.62585	0.421127	LGALS1
mucopolysaccharide metabolic process (GO:1903510)	1/124	0.34533	0.485907	-0.575987	0.415712	FMOD
negative regulation of cell cycle (GO:0045786)	2/430	0.431333	0.542585	-0.679903	0.4157	NPR2;RHOB
nucleoside monophosphate metabolic process (GO:0009123)	2/427	0.427822	0.540505	-0.674887	0.415226	MSH4;KIF17
microtubule-based process (GO:0007017)	2/437	0.439482	0.547534	-0.687897	0.414341	CAPN6;KIF17
regulation of protein binding (GO:0043393)	1/128	0.354244	0.490881	-0.579071	0.41204	PLXND1
regulation of heart contraction (GO:0008016)	1/140	0.380274	0.511525	-0.608398	0.407845	TPM1
response to ionizing radiation (GO:0010212)	1/127	0.352027	0.489362	-0.564521	0.403436	RHOB
response to toxic substance (GO:0009636)	1/142	0.384511	0.515344	-0.608053	0.403091	ABTB2
positive regulation of NF-kappaB transcription factor activity (GO:0051092)	1/126	0.349802	0.488604	-0.562387	0.402784	CAPN3
calcium ion transmembrane transport (GO:0070588)	1/128	0.354244	0.490881	-0.565226	0.402188	CACNB1
cellular response to acid chemical (GO:0071229)	1/147	0.394978	0.520085	-0.608669	0.397926	WNT6
ribonucleotide biosynthetic process (GO:0009260)	1/140	0.380274	0.511525	-0.589622	0.395259	NPR2
positive regulation of cytoskeleton organization (GO:0051495)	1/142	0.384511	0.515344	-0.593774	0.393625	TPM1
regulation of cellular carbohydrate metabolic process (GO:0010675)	1/137	0.373865	0.506023	-0.574333	0.391221	KHK
regulation of cell-substrate adhesion (GO:0010810)	1/149	0.399116	0.521131	-0.599003	0.390403	LGALS1
cell division (GO:0051301)	1/131	0.360851	0.495319	-0.555298	0.390126	FGFR1
regulation of muscle system process (GO:0090257)	1/144	0.388719	0.516517	-0.589005	0.389124	TPM1
second-messenger-mediated signaling (GO:0019932)	1/134	0.367391	0.498621	-0.556385	0.387193	LAT2
ribose phosphate biosynthetic process (GO:0046390)	1/144	0.388719	0.516517	-0.585954	0.387108	NPR2
negative regulation of multi-organism process (GO:0043901)	1/133	0.365219	0.498181	-0.55394	0.385981	NPR2
purine-containing compound biosynthetic process (GO:0072522)	1/146	0.392899	0.518912	-0.584343	0.383341	NPR2
glucose homeostasis (GO:0042593)	1/143	0.386619	0.516083	-0.578607	0.382741	LGALS1
cellular potassium ion transport (GO:0071804)	1/129	0.356454	0.49238	-0.539472	0.382218	TMEM38B
carbohydrate homeostasis (GO:0033500)	1/143	0.386619	0.516083	-0.575993	0.381012	LGALS1
insulin receptor signaling pathway (GO:0008286)	1/148	0.397051	0.521131	-0.5841	0.38069	FGFR1
potassium ion transmembrane transport (GO:0071805)	1/129	0.356454	0.49238	-0.536832	0.380348	TMEM38B
lipid modification (GO:0030258)	1/134	0.367391	0.498621	-0.546405	0.380248	PIK3CD
negative regulation of neuron differentiation (GO:0045665)	1/147	0.394978	0.520085	-0.566659	0.370461	LGALS1
regulation of carbohydrate metabolic process (GO:0006109)	1/145	0.390813	0.516939	-0.558652	0.368616	KHK
inorganic cation transmembrane transport (GO:0098662)	2/440	0.442956	0.547735	-0.607557	0.365728	CACNB1;TMEM38B
cellular chemical homeostasis (GO:0055082)	2/452	0.456735	0.563177	-0.632104	0.362929	LGALS1;MCHR1
cellular response to hormone stimulus (GO:0032870)	2/462	0.468071	0.573108	-0.650142	0.361922	FBXO32;FGFR1
positive regulation of cytosolic calcium ion concentration (GO:0007204)	1/152	0.40527	0.525707	-0.561384	0.360976	MCHR1
regulation of ERK1 and ERK2 cascade (GO:0070372)	1/161	0.423363	0.537203	-0.578891	0.359711	ST5
regulation of extrinsic apoptotic signaling pathway (GO:2001236)	1/161	0.423363	0.537203	-0.567921	0.352895	FGFR1
regulation of myeloid cell differentiation (GO:0045637)	1/156	0.413379	0.531488	-0.557069	0.35211	ZFP36
regulation of protein secretion (GO:0050708)	1/161	0.423363	0.537203	-0.560847	0.348499	CADM1
positive regulation of neuron projection development (GO:0010976)	1/144	0.388719	0.516517	-0.522992	0.345513	FGFR1
regulation of ion homeostasis (GO:2000021)	1/160	0.421379	0.537203	-0.552685	0.343427	CAPN3
multicellular organismal development (GO:0007275)	2/453	0.457874	0.563786	-0.599155	0.343364	PLXND1;SERPINF1
hormone metabolic process (GO:0042445)	1/158	0.417393	0.535072	-0.548028	0.342711	STARD5
positive regulation of apoptotic signaling pathway (GO:2001235)	1/168	0.437059	0.545854	-0.565734	0.342497	PLEKHF1
sulfur compound biosynthetic process (GO:0044272)	1/145	0.390813	0.516939	-0.517226	0.341282	FMOD
peptidyl-tyrosine phosphorylation (GO:0018108)	1/152	0.40527	0.525707	-0.528357	0.33974	FGFR1
developmental maturation (GO:0021700)	1/154	0.409338	0.527847	-0.531706	0.339733	FGFR1
sensory perception (GO:0007600)	2/457	0.46242	0.568581	-0.596224	0.336635	LAMB2;FGFR1
peptidyl-tyrosine modification (GO:0018212)	1/154	0.409338	0.527847	-0.526467	0.336386	FGFR1
myeloid cell differentiation (GO:0030099)	1/154	0.409338	0.527847	-0.525579	0.335818	PIK3CD
regulation of behavior (GO:0050795)	1/166	0.433178	0.54334	-0.548	0.334291	PTGDS
G-protein coupled receptor signaling pathway, coupled to cyclic nucleotide second messenger (GO:0007187)	1/153	0.407308	0.527566	-0.520176	0.332643	MCHR1
tube development (GO:0035295)	1/164	0.429272	0.541553	-0.535399	0.328368	FGFR1
cell junction assembly (GO:0034329)	1/160	0.421379	0.537203	-0.519037	0.322519	CADM1
potassium ion transport (GO:0006813)	1/151	0.403226	0.524614	-0.49862	0.321656	TMEM38B
Ras protein signal transduction (GO:0007265)	1/148	0.397051	0.521131	-0.492032	0.320684	RHOB
regulation of cytokine production (GO:0001817)	2/482	0.490328	0.58574	-0.592925	0.317144	ZFP36;CADM1
negative regulation of cell migration (GO:0030336)	1/166	0.433178	0.54334	-0.518105	0.316054	TPM1
cell-cell junction organization (GO:0045216)	1/161	0.423363	0.537203	-0.50758	0.3154	CADM1
protein targeting to membrane (GO:0006612)	1/156	0.413379	0.531488	-0.495366	0.313109	CACNB1
monocarboxylic acid biosynthetic process (GO:0072330)	1/167	0.435122	0.544995	-0.515533	0.312918	PTGDS
cellular carbohydrate metabolic process (GO:0044262)	1/165	0.431229	0.542585	-0.50678	0.309851	KHK
skeletal system development (GO:0001501)	1/162	0.425339	0.538146	-0.498902	0.309132	FGFR1
negative regulation of cell motility (GO:2000146)	1/170	0.440912	0.547534	-0.508511	0.306291	TPM1
glycosaminoglycan metabolic process (GO:0030203)	1/162	0.425339	0.538146	-0.480927	0.297994	FMOD
protein autophosphorylation (GO:0046777)	1/170	0.440912	0.547534	-0.490968	0.295725	FGFR1
positive regulation of I-kappaB kinase/NF-kappaB signaling (GO:0043123)	1/168	0.437059	0.545854	-0.481582	0.291552	LGALS1
negative regulation of apoptotic signaling pathway (GO:2001234)	1/187	0.472638	0.573871	-0.524928	0.291519	ELL3
cellular component assembly involved in morphogenesis (GO:0010927)	1/186	0.470822	0.573871	-0.523724	0.290851	CAPN3
cytosolic calcium ion homeostasis (GO:0051480)	1/176	0.452319	0.558521	-0.495371	0.288535	MCHR1
MAPK cascade (GO:0000165)	1/170	0.440912	0.547534	-0.467504	0.281592	FGFR1
aminoglycan metabolic process (GO:0006022)	1/171	0.44283	0.547735	-0.460021	0.276916	FMOD
negative regulation of cellular component movement (GO:0051271)	1/183	0.465337	0.57056	-0.490978	0.275506	TPM1
brain development (GO:0007420)	1/187	0.472638	0.573871	-0.492038	0.273253	CADM1
hexose metabolic process (GO:0019318)	1/187	0.472638	0.573871	-0.487072	0.270496	KHK
positive regulation of T cell activation (GO:0050870)	1/189	0.476252	0.576655	-0.485406	0.267222	LGALS1
cellular response to insulin stimulus (GO:0032869)	1/195	0.486948	0.583936	-0.496055	0.26686	FGFR1
positive regulation of innate immune response (GO:0045089)	1/190	0.47805	0.57803	-0.485668	0.266209	CADM1
microtubule-based movement (GO:0007018)	1/187	0.472638	0.573871	-0.475728	0.264196	KIF17
regulation of blood circulation (GO:1903522)	1/204	0.502589	0.592919	-0.487547	0.25484	TPM1
cell junction organization (GO:0034330)	1/189	0.476252	0.576655	-0.45783	0.252041	CADM1
nucleotide biosynthetic process (GO:0009165)	1/208	0.509389	0.598514	-0.489788	0.251411	NPR2
DNA recombination (GO:0006310)	1/196	0.488709	0.585244	-0.468858	0.25118	MSH4
nucleoside phosphate biosynthetic process (GO:1901293)	1/209	0.511074	0.599688	-0.489597	0.250354	NPR2
lipid transport (GO:0006869)	1/193	0.483407	0.582088	-0.462329	0.250181	STARD5
nuclear-transcribed mRNA catabolic process (GO:0000956)	1/183	0.465337	0.57056	-0.444046	0.249171	ZFP36
negative regulation of neurogenesis (GO:0050768)	1/192	0.481627	0.58155	-0.456997	0.24772	LGALS1
positive regulation of intracellular transport (GO:0032388)	1/217	0.524355	0.610349	-0.495481	0.24463	CAPN3
endosomal transport (GO:0016197)	1/187	0.472638	0.573871	-0.437295	0.242852	RHOB
mRNA catabolic process (GO:0006402)	1/193	0.483407	0.582088	-0.448063	0.242462	ZFP36
positive regulation of cell projection organization (GO:0031346)	1/195	0.486948	0.583936	-0.445699	0.23977	FGFR1
aging (GO:0007568)	1/204	0.502589	0.592919	-0.453567	0.237078	SERPINF1
learning or memory (GO:0007611)	1/198	0.492214	0.586225	-0.438337	0.234094	SERPINF1
positive regulation of MAP kinase activity (GO:0043406)	1/197	0.490465	0.58574	-0.429259	0.229602	FGFR1
negative regulation of locomotion (GO:0040013)	1/204	0.502589	0.592919	-0.435212	0.227484	TPM1
nucleic acid phosphodiester bond hydrolysis (GO:0090305)	1/230	0.545183	0.621337	-0.475742	0.226397	DNASE1L3
anatomical structure homeostasis (GO:0060249)	1/208	0.509389	0.598514	-0.4392	0.225443	CAPN3
calcium ion transport (GO:0006816)	1/215	0.521069	0.608146	-0.445954	0.221791	CACNB1
protein processing (GO:0016485)	1/201	0.497428	0.590823	-0.420489	0.221278	TMPRSS9
cell morphogenesis (GO:0000902)	1/204	0.502589	0.592919	-0.421553	0.220345	CADM1
visual perception (GO:0007601)	1/195	0.486948	0.583936	-0.408622	0.219824	LAMB2
positive regulation of protein transport (GO:0051222)	1/231	0.546747	0.622308	-0.457167	0.216844	CADM1
signal transduction by phosphorylation (GO:0023014)	1/202	0.499154	0.592067	-0.411115	0.21548	FGFR1
cellular process involved in reproduction in multicellular organism (GO:0022412)	1/228	0.542038	0.620996	-0.45212	0.215404	EQTN
sensory perception of light stimulus (GO:0050953)	1/198	0.492214	0.586225	-0.400698	0.213993	LAMB2
negative regulation of endopeptidase activity (GO:0010951)	1/222	0.532475	0.613259	-0.437259	0.213806	SERPINF1
alpha-amino acid metabolic process (GO:1901605)	1/213	0.51776	0.605904	-0.42188	0.211376	NOXRED1
negative regulation of nervous system development (GO:0051961)	1/211	0.514428	0.602813	-0.416976	0.211052	LGALS1
platelet activation (GO:0030168)	1/205	0.504297	0.594132	-0.400249	0.208391	RHOB
DNA-templated transcription, initiation (GO:0006352)	1/220	0.529243	0.612771	-0.424296	0.207805	PTRF
positive regulation of neuron differentiation (GO:0045666)	1/217	0.524355	0.610349	-0.419099	0.206919	FGFR1
monosaccharide metabolic process (GO:0005996)	1/221	0.530862	0.613259	-0.422927	0.206798	KHK
regulation of binding (GO:0051098)	1/218	0.52599	0.611437	-0.419631	0.206435	PLXND1
gland development (GO:0048732)	1/220	0.529243	0.612771	-0.419914	0.205659	CADM1
regulation of hormone levels (GO:0010817)	1/229	0.543613	0.62117	-0.425616	0.202657	STARD5
negative regulation of peptidase activity (GO:0010466)	1/230	0.545183	0.621337	-0.419226	0.199502	SERPINF1
RNA catabolic process (GO:0006401)	1/220	0.529243	0.612771	-0.405573	0.198635	ZFP36
protein maturation (GO:0051604)	1/222	0.532475	0.613259	-0.40494	0.198003	TMPRSS9
neuron differentiation (GO:0030182)	1/222	0.532475	0.613259	-0.404097	0.197591	WNT6
positive regulation of proteolysis (GO:0045862)	1/228	0.542038	0.620996	-0.411231	0.195923	CAPN3
divalent metal ion transport (GO:0070838)	1/234	0.551408	0.625981	-0.417998	0.195805	CACNB1
regulation of actin cytoskeleton organization (GO:0032956)	1/240	0.56059	0.633111	-0.426305	0.194868	TPM1
microtubule cytoskeleton organization (GO:0000226)	1/245	0.568099	0.639112	-0.434055	0.194316	CAPN6
positive regulation of cellular component biogenesis (GO:0044089)	1/249	0.574016	0.641634	-0.435697	0.193335	TPM1
divalent inorganic cation transport (GO:0072511)	1/238	0.55755	0.632132	-0.418297	0.191855	CACNB1
cognition (GO:0050890)	1/227	0.540458	0.620996	-0.397786	0.189517	SERPINF1
regulation of translation (GO:0006417)	1/264	0.5955	0.653105	-0.442182	0.188377	ZFP36
positive regulation of lymphocyte activation (GO:0051251)	1/243	0.565111	0.63657	-0.415424	0.187631	LGALS1
cellular protein complex assembly (GO:0043623)	1/256	0.584178	0.648714	-0.433212	0.187478	FMOD
positive regulation of sequence-specific DNA binding transcription factor activity (GO:0051091)	1/214	0.519417	0.60703	-0.37113	0.18526	CAPN3
Wnt signaling pathway (GO:0016055)	1/234	0.551408	0.625981	-0.393144	0.184163	WNT6
positive regulation of protein maturation (GO:1903319)	1/240	0.56059	0.633111	-0.400497	0.183071	CAPN3
positive regulation of protein processing (GO:0010954)	1/240	0.56059	0.633111	-0.398073	0.181963	CAPN3
regulation of protein modification by small protein conjugation or removal (GO:1903320)	1/228	0.542038	0.620996	-0.377838	0.180014	CAPN3
response to insulin (GO:0032868)	1/246	0.569586	0.639137	-0.400757	0.179394	FGFR1
response to metal ion (GO:0010038)	1/255	0.582741	0.648714	-0.408743	0.176889	CAPN3
cellular response to peptide hormone stimulus (GO:0071375)	1/261	0.59129	0.650941	-0.411103	0.176501	FGFR1
positive regulation of secretion by cell (GO:1903532)	1/247	0.571068	0.639977	-0.393878	0.175797	CADM1
regulation of actin filament-based process (GO:0032970)	1/257	0.58561	0.648714	-0.404053	0.17486	TPM1
regulation of cell morphogenesis involved in differentiation (GO:0010769)	1/248	0.572544	0.640809	-0.390865	0.173944	ELL3
regulation of T cell activation (GO:0050863)	1/259	0.58846	0.649464	-0.402482	0.173715	LGALS1
regulation of epithelial cell proliferation (GO:0050678)	1/258	0.587038	0.648714	-0.398272	0.172357	SERPINF1
GTP catabolic process (GO:0006184)	1/243	0.565111	0.63657	-0.377516	0.170509	RHOB
regulation of innate immune response (GO:0045088)	1/254	0.581299	0.648714	-0.388204	0.168001	CADM1
regulation of immune effector process (GO:0002697)	1/264	0.5955	0.653105	-0.393429	0.167608	CADM1
guanosine-containing compound catabolic process (GO:1901069)	1/246	0.569586	0.639137	-0.374133	0.167475	RHOB
establishment of protein localization to membrane (GO:0090150)	1/229	0.543613	0.62117	-0.350792	0.16703	CACNB1
organelle assembly (GO:0070925)	1/278	0.614587	0.664851	-0.405711	0.165608	CAPN3
cellular response to peptide (GO:1901653)	1/273	0.607874	0.660689	-0.391099	0.1621	FGFR1
positive regulation of leukocyte activation (GO:0002696)	1/262	0.592698	0.65167	-0.37835	0.162016	LGALS1
positive regulation of cell cycle (GO:0045787)	1/278	0.614587	0.664851	-0.396518	0.161856	FGFR1
regulation of small GTPase mediated signal transduction (GO:0051056)	1/256	0.584178	0.648714	-0.37358	0.161672	RHOB
GTP metabolic process (GO:0046039)	1/258	0.587038	0.648714	-0.366755	0.158718	RHOB
response to alcohol (GO:0097305)	1/274	0.609226	0.660689	-0.382294	0.15845	FBXO32
positive regulation of defense response (GO:0031349)	1/272	0.606518	0.660689	-0.377416	0.156429	CADM1
cellular calcium ion homeostasis (GO:0006874)	1/261	0.59129	0.650941	-0.363627	0.156118	MCHR1
epithelium development (GO:0060429)	1/256	0.584178	0.648714	-0.360735	0.156113	FGFR1
positive regulation of protein serine/threonine kinase activity (GO:0071902)	1/257	0.58561	0.648714	-0.359521	0.155588	FGFR1
positive regulation of secretion (GO:0051047)	1/273	0.607874	0.660689	-0.356661	0.147826	CADM1
guanosine-containing compound metabolic process (GO:1901068)	1/269	0.602421	0.659867	-0.354317	0.147295	RHOB
cellular divalent inorganic cation homeostasis (GO:0072503)	1/271	0.605157	0.660689	-0.350992	0.145477	MCHR1
protein targeting (GO:0006605)	1/273	0.607874	0.660689	-0.348819	0.144576	CACNB1
calcium ion homeostasis (GO:0055074)	1/274	0.609226	0.660689	-0.347146	0.143882	MCHR1
fatty acid metabolic process (GO:0006631)	1/280	0.61724	0.666894	-0.352337	0.14274	PTGDS
regulation of MAP kinase activity (GO:0043405)	1/273	0.607874	0.660689	-0.340884	0.141287	FGFR1
response to nutrient levels (GO:0031667)	1/291	0.631515	0.680632	-0.365413	0.140586	ZFP36
negative regulation of proteolysis (GO:0045861)	1/302	0.645264	0.693738	-0.37496	0.137108	SERPINF1
positive regulation of Ras GTPase activity (GO:0032320)	1/292	0.632786	0.681162	-0.349905	0.134348	ST5
divalent inorganic cation homeostasis (GO:0072507)	1/291	0.631515	0.680632	-0.332794	0.128037	MCHR1
negative regulation of protein maturation (GO:1903318)	1/316	0.662034	0.704824	-0.3562	0.124601	SERPINF1
regulation of multi-organism process (GO:0043900)	1/306	0.650137	0.698118	-0.346551	0.124539	NPR2
negative regulation of immune system process (GO:0002683)	1/311	0.656137	0.703694	-0.353375	0.12418	ZFP36
negative regulation of protein processing (GO:0010955)	1/316	0.662034	0.704824	-0.35371	0.12373	SERPINF1
response to extracellular stimulus (GO:0009991)	1/313	0.658508	0.704043	-0.350364	0.122948	ZFP36
regulation of homeostatic process (GO:0032844)	1/314	0.659687	0.704043	-0.340978	0.119655	CAPN3
positive regulation of organelle organization (GO:0010638)	1/340	0.688985	0.728188	-0.356301	0.113017	TPM1
sulfur compound metabolic process (GO:0006790)	1/314	0.659687	0.704043	-0.320285	0.112393	FMOD
regulation of ion transmembrane transport (GO:0034765)	1/314	0.659687	0.704043	-0.319385	0.112077	CACNB1
gene expression (GO:0010467)	2/672	0.671229	0.712874	-0.326497	0.110503	ZFP36;PTRF
positive regulation of cytokine production (GO:0001819)	1/327	0.674661	0.71478	-0.320297	0.107549	CADM1
endocytosis (GO:0006897)	1/323	0.670124	0.712568	-0.311208	0.105462	EQTN
regulation of lymphocyte activation (GO:0051249)	1/344	0.693266	0.731827	-0.337334	0.105319	LGALS1
regulation of transmembrane transport (GO:0034762)	1/327	0.674661	0.71478	-0.312434	0.104909	CACNB1
negative regulation of intracellular signal transduction (GO:1902532)	1/345	0.694327	0.732062	-0.321914	0.100402	ELL3
regulation of endopeptidase activity (GO:0052548)	1/354	0.703716	0.738394	-0.32601	0.0988716	SERPINF1
regulation of Ras GTPase activity (GO:0032318)	1/349	0.698535	0.735611	-0.321606	0.0987504	ST5
negative regulation of hydrolase activity (GO:0051346)	1/354	0.703716	0.738394	-0.319977	0.0970417	SERPINF1
regulation of protein transport (GO:0051223)	1/379	0.728331	0.756944	-0.333537	0.0928787	CADM1
regulation of sequence-specific DNA binding transcription factor activity (GO:0051090)	1/338	0.686822	0.726783	-0.282922	0.0902884	CAPN3
response to peptide hormone (GO:0043434)	1/364	0.713815	0.7463	-0.305814	0.0894895	FGFR1
cellular metal ion homeostasis (GO:0006875)	1/361	0.710821	0.744955	-0.303583	0.0893847	MCHR1
regulation of peptidase activity (GO:0052547)	1/372	0.72165	0.752688	-0.314138	0.089248	SERPINF1
regulation of system process (GO:0044057)	1/371	0.720682	0.752578	-0.313064	0.0889886	TPM1
response to drug (GO:0042493)	1/354	0.703716	0.738394	-0.290637	0.0881436	LGALS1
regulation of intracellular transport (GO:0032386)	1/394	0.742121	0.766712	-0.325176	0.0863811	CAPN3
DNA repair (GO:0006281)	1/403	0.750062	0.772157	-0.333617	0.0862627	MSH4
single-organism behavior (GO:0044708)	1/362	0.711823	0.745109	-0.289262	0.085108	SERPINF1
monovalent inorganic cation transport (GO:0015672)	1/384	0.733007	0.759994	-0.296432	0.0813542	TMEM38B
cellular response to organonitrogen compound (GO:0071417)	1/411	0.756917	0.775574	-0.318829	0.081031	FGFR1
generation of precursor metabolites and energy (GO:0006091)	1/375	0.724533	0.754794	-0.284407	0.0800069	MCHR1
regulation of leukocyte activation (GO:0002694)	1/390	0.738513	0.763888	-0.297049	0.0800054	LGALS1
response to peptide (GO:1901652)	1/384	0.733007	0.759994	-0.290765	0.0797991	FGFR1
mRNA processing (GO:0006397)	1/397	0.744795	0.768565	-0.293523	0.077264	ZFP36
inflammatory response (GO:0006954)	1/376	0.725487	0.754887	-0.272477	0.0766172	PIK3CD
regulation of cellular response to stress (GO:0080135)	1/404	0.750929	0.772157	-0.292579	0.0756515	ELL3
cellular cation homeostasis (GO:0030003)	1/389	0.737603	0.763852	-0.28002	0.0754322	MCHR1
cellular ion homeostasis (GO:0006873)	1/402	0.749191	0.772157	-0.276822	0.0715773	MCHR1
cellular response to nitrogen compound (GO:1901699)	1/438	0.778715	0.792189	-0.301981	0.0703483	FGFR1
negative regulation of protein modification process (GO:0031400)	1/407	0.753513	0.77387	-0.269287	0.0690321	CAPN3
regulation of establishment of protein localization (GO:0070201)	1/442	0.781776	0.792672	-0.289013	0.0671509	CADM1
posttranscriptional regulation of gene expression (GO:0010608)	1/438	0.778715	0.792189	-0.283674	0.0660834	ZFP36
regulation of cell morphogenesis (GO:0022604)	1/408	0.754368	0.77387	-0.254226	0.065171	ELL3
cellular amino acid metabolic process (GO:0006520)	1/421	0.765227	0.782169	-0.254085	0.0624246	NOXRED1
metal ion homeostasis (GO:0055065)	1/422	0.766042	0.782169	-0.248218	0.0609831	MCHR1
small GTPase mediated signal transduction (GO:0007264)	1/439	0.779484	0.792189	-0.244002	0.0568417	RHOB
cellular component morphogenesis (GO:0032989)	1/437	0.777943	0.792189	-0.2431	0.0566316	CADM1
response to radiation (GO:0009314)	1/442	0.781776	0.792672	-0.240695	0.0559244	RHOB
regulation of protein serine/threonine kinase activity (GO:0071900)	1/416	0.761108	0.778953	-0.220621	0.0551121	FGFR1
positive regulation of GTPase activity (GO:0043547)	1/482	0.810182	0.810843	-0.248888	0.0521869	ST5
positive regulation of GTP catabolic process (GO:0033126)	1/483	0.810843	0.810843	-0.247903	0.0519805	ST5
transcription from RNA polymerase II promoter (GO:0006366)	1/470	0.802066	0.808513	-0.237271	0.0504338	ELL3
positive regulation of protein kinase activity (GO:0045860)	1/456	0.792165	0.802274	-0.226629	0.0499274	FGFR1
cellular response to cytokine stimulus (GO:0071345)	1/471	0.802755	0.808513	-0.227025	0.048256	NPR2
cation homeostasis (GO:0055080)	1/465	0.798585	0.807838	-0.225058	0.048026	MCHR1
negative regulation of cellular component organization (GO:0051129)	1/474	0.804809	0.808513	-0.222731	0.0473433	LGALS1
positive regulation of kinase activity (GO:0033674)	1/480	0.808853	0.81071	-0.210169	0.044103	FGFR1
blood coagulation (GO:0007596)	1/472	0.803442	0.808513	-0.206434	0.0438792	RHOB
monocarboxylic acid metabolic process (GO:0032787)	1/473	0.804127	0.808513	-0.204765	0.0435245	PTGDS
coagulation (GO:0050817)	1/472	0.803442	0.808513	-0.203872	0.0433347	RHOB
hemostasis (GO:0007599)	1/478	0.807514	0.810298	-0.200623	0.0422016	RHOB

## Sheet: aTC_UTvS174A_log2fc1_Enrichment
Supplementary File 8: Enrichment analysis of biological processes of deregulated genes in alpha TC cells.
Functional enrichment analysis of gene ontology (GO) terms for biological processes, shows the differentially expressed genes due to ARX WT or ARX phosphorylation mutants compared to UT in alpha TC cells, with a log2 fold change with +/->1 cutoff value used as the input into EnrichR. The GO terms were ranked based on the combined EnrichR score of both the p-value (Fisher exact test) and the z-sco…
Term	Overlap	P-value	Adjusted P-value	Z-score	Combined Score	Genes
mature B cell differentiation (GO:0002335)	2/12	0.0034194	0.334369	-2.63383	2.88539	LGALS1;ADA
negative regulation of heart rate (GO:0010459)	2/10	0.00235416	0.334369	-2.61671	2.86663	NPFF;FKBP1B
regulation of circadian sleep/wake cycle (GO:0042749)	2/16	0.00609773	0.341162	-2.662	2.86271	PTGDS;ADA
regulation of circadian sleep/wake cycle, sleep (GO:0045187)	2/16	0.00609773	0.341162	-2.64042	2.8395	PTGDS;ADA
response to vitamin E (GO:0033197)	2/12	0.0034194	0.334369	-2.57484	2.82077	FKBP1B;ADA
serotonin receptor signaling pathway (GO:0007210)	2/14	0.00466913	0.341162	-2.59447	2.79008	HTR2B;HTR3A
negative regulation of response to nutrient levels (GO:0032108)	2/20	0.00946981	0.341162	-2.57884	2.77327	NPFF;CCK
negative regulation of response to extracellular stimulus (GO:0032105)	2/20	0.00946981	0.341162	-2.56968	2.76343	NPFF;CCK
branching involved in salivary gland morphogenesis (GO:0060445)	2/12	0.0034194	0.334369	-2.51396	2.75407	FGF7;FGFR1
mesenchymal-epithelial cell signaling (GO:0060638)	2/9	0.0018925	0.334369	-2.50425	2.74343	FGF7;FGFR1
mature B cell differentiation involved in immune response (GO:0002313)	2/9	0.0018925	0.334369	-2.50241	2.74142	LGALS1;ADA
positive regulation of heart rate (GO:0010460)	2/19	0.0085641	0.341162	-2.54418	2.73601	TPM1;ADA
negative regulation of reproductive process (GO:2000242)	3/34	0.00200838	0.334369	-2.48829	2.72595	NPR2;SERPINF1;ADA
myoblast differentiation (GO:0045445)	2/19	0.0085641	0.341162	-2.5175	2.70731	LGALS1;JAG1
positive regulation of mesenchymal cell proliferation (GO:0002053)	3/37	0.00256594	0.334369	-2.45248	2.68672	PRRX1;LRP5;FGFR1
mesenchymal cell differentiation (GO:0048762)	2/23	0.0124286	0.361371	-2.59752	2.64389	HTR2B;FGFR1
circadian sleep/wake cycle process (GO:0022410)	2/20	0.00946981	0.341162	-2.45651	2.64172	PTGDS;ADA
negative regulation of heart contraction (GO:0045822)	2/21	0.0104162	0.3478	-2.50098	2.64135	NPFF;FKBP1B
cGMP biosynthetic process (GO:0006182)	2/16	0.00609773	0.341162	-2.44848	2.63308	NPR2;HTR2B
labyrinthine layer blood vessel development (GO:0060716)	2/19	0.0085641	0.341162	-2.43809	2.62191	PLCD3;PLCD1
regulation of mesenchymal cell proliferation (GO:0010464)	3/43	0.00394584	0.337616	-2.40048	2.60655	PRRX1;LRP5;FGFR1
regulation of appetite (GO:0032098)	2/18	0.00769974	0.341162	-2.41317	2.59512	NPFF;CCK
regulation of protein localization to cell surface (GO:2000008)	2/19	0.0085641	0.341162	-2.38322	2.56291	SNX33;ASTN2
regulation of branching involved in salivary gland morphogenesis (GO:0060693)	2/11	0.00286337	0.334369	-2.33696	2.56016	FGF7;FGFR1
negative regulation of appetite (GO:0032099)	2/10	0.00235416	0.334369	-2.33595	2.55906	NPFF;CCK
regulation of homeostatic process (GO:0032844)	7/314	0.00896791	0.341162	-2.3768	2.556	CEMIP;NPFF;FKBP1B;LRP5;HTR2B;CCK;ADA
axon guidance (GO:0007411)	8/367	0.00607848	0.341162	-2.36468	2.54297	SEMA7A;ABLIM2;LAMB2;FES;ITGA10;ARX;FGFR1;RHOB
neuron projection guidance (GO:0097485)	8/367	0.00607848	0.341162	-2.36223	2.54034	SEMA7A;ABLIM2;LAMB2;FES;ITGA10;ARX;FGFR1;RHOB
negative regulation of response to food (GO:0032096)	2/10	0.00235416	0.334369	-2.30477	2.5249	NPFF;CCK
regulation of response to food (GO:0032095)	2/15	0.00536141	0.341162	-2.33601	2.51214	NPFF;CCK
muscle contraction (GO:0006936)	6/195	0.00333879	0.334369	-2.26364	2.47984	MYL4;MYOM1;FKBP1B;TPM1;HTR2B;SORBS3
regulation of heart contraction (GO:0008016)	5/140	0.0038873	0.337616	-2.26553	2.46002	MYL4;NPFF;FKBP1B;TPM1;ADA
positive regulation of cytosolic calcium ion concentration (GO:0007204)	5/152	0.00549813	0.341162	-2.27147	2.44274	NPFF;FKBP1B;HTR2B;MCHR1;S1PR4
regulation of ion homeostasis (GO:2000021)	5/160	0.00680374	0.341162	-2.27055	2.44175	CEMIP;NPFF;FKBP1B;HTR2B;CCK
negative regulation of protein localization to cell surface (GO:2000009)	2/8	0.00147912	0.334369	-2.21023	2.42134	SNX33;ASTN2
muscle system process (GO:0003012)	6/237	0.00849057	0.341162	-2.25038	2.42005	MYL4;MYOM1;FKBP1B;TPM1;HTR2B;SORBS3
angiogenesis (GO:0001525)	6/236	0.00832507	0.341162	-2.24529	2.41458	JAG1;PLCD3;SAT1;PLCD1;FGFR1;RHOB
regulation of heart rate (GO:0002027)	4/72	0.00200538	0.334369	-2.18625	2.39506	NPFF;TPM1;FKBP1B;ADA
endosome organization (GO:0007032)	2/27	0.0169139	0.381377	-2.47982	2.39046	ALS2CL;SNX33
regulation of sensory perception of pain (GO:0051930)	2/23	0.0124286	0.361371	-2.31086	2.35212	NPFF;CCK
middle ear morphogenesis (GO:0042474)	2/23	0.0124286	0.361371	-2.31075	2.352	PRRX1;FGFR1
cytosolic calcium ion homeostasis (GO:0051480)	5/176	0.0100391	0.3478	-2.22677	2.35175	NPFF;FKBP1B;HTR2B;MCHR1;S1PR4
regulation of sensory perception (GO:0051931)	2/23	0.0124286	0.361371	-2.3043	2.34544	NPFF;CCK
positive regulation of heart contraction (GO:0045823)	2/26	0.0157365	0.381377	-2.41815	2.33102	TPM1;ADA
response to alkaloid (GO:0043279)	4/111	0.00935842	0.341162	-2.10564	2.2644	NPFF;IGF2;HTR3A;ADA
inositol phosphate metabolic process (GO:0043647)	3/53	0.00709839	0.341162	-2.09034	2.24795	ITPKB;PLCD3;PLCD1
circadian behavior (GO:0048512)	2/30	0.0206617	0.381377	-2.33023	2.24626	PTGDS;ADA
response to morphine (GO:0043278)	2/25	0.0145961	0.377021	-2.27497	2.21913	NPFF;ADA
cGMP metabolic process (GO:0046068)	2/24	0.0134933	0.362202	-2.18089	2.21481	NPR2;HTR2B
sarcomere organization (GO:0045214)	2/27	0.0169139	0.381377	-2.28644	2.20406	OBSCN;TPM1
negative regulation of blood circulation (GO:1903523)	2/28	0.0181276	0.381377	-2.27965	2.19751	NPFF;FKBP1B
stem cell division (GO:0017145)	2/26	0.0157365	0.381377	-2.2734	2.19149	SAMD9L;FGFR1
regulation of lipase activity (GO:0060191)	4/122	0.0129	0.361371	-2.15285	2.19128	FKBP1B;HTR2B;S1PR4;FGFR1
neuropeptide signaling pathway (GO:0007218)	4/114	0.0102521	0.3478	-2.07131	2.18757	NPFF;PMCH;MCHR1;SORCS2
B cell activation involved in immune response (GO:0002312)	2/30	0.0206617	0.381377	-2.26653	2.18486	LGALS1;ADA
rhythmic behavior (GO:0007622)	2/32	0.0233341	0.385985	-2.2941	2.18388	PTGDS;ADA
negative regulation of sequestering of calcium ion (GO:0051283)	2/30	0.0206617	0.381377	-2.26411	2.18252	FKBP1B;HTR2B
regulation of leukocyte activation (GO:0002694)	7/390	0.0262211	0.385985	-2.28769	2.17778	ITPKB;LAG3;LGALS1;FES;MZB1;IGF2;ADA
calcium ion homeostasis (GO:0055074)	6/274	0.0164146	0.381377	-2.25873	2.17734	NPFF;FKBP1B;HTR2B;FAM20A;MCHR1;S1PR4
regulation of blood circulation (GO:1903522)	5/204	0.0179922	0.381377	-2.2523	2.17115	MYL4;NPFF;FKBP1B;TPM1;ADA
positive regulation of cell division (GO:0051781)	4/120	0.0122012	0.361371	-2.13278	2.17085	FGF7;HTR2B;IGF2;LRP5
response to isoquinoline alkaloid (GO:0014072)	2/26	0.0157365	0.381377	-2.2344	2.15389	NPFF;ADA
release of sequestered calcium ion into cytosol (GO:0051209)	2/30	0.0206617	0.381377	-2.23302	2.15256	FKBP1B;HTR2B
positive regulation of stem cell proliferation (GO:2000648)	3/64	0.011903	0.361371	-2.09776	2.13521	PRRX1;LRP5;FGFR1
divalent inorganic cation homeostasis (GO:0072507)	6/291	0.0213692	0.381377	-2.20253	2.12317	NPFF;FKBP1B;HTR2B;FAM20A;MCHR1;S1PR4
response to oxidative stress (GO:0006979)	6/290	0.0210527	0.381377	-2.20122	2.12191	NDUFA12;FKBP1B;TPM1;VRK2;ADA;RHOB
regulation of cell activation (GO:0050865)	7/420	0.0369549	0.387734	-2.22635	2.10933	ITPKB;LAG3;LGALS1;FES;MZB1;IGF2;ADA
response to ammonium ion (GO:0060359)	3/66	0.0129344	0.361371	-2.07201	2.109	NPFF;HTR3A;ADA
negative regulation of response to external stimulus (GO:0032102)	5/215	0.0220079	0.381377	-2.18044	2.10188	ZFP36;SERPINF1;NPFF;CCK;ADA
positive regulation of immune effector process (GO:0002699)	4/133	0.0171992	0.381377	-2.17792	2.09944	SEMA7A;LAG3;FES;MZB1
developmental programmed cell death (GO:0010623)	2/27	0.0169139	0.381377	-2.17397	2.09564	LRP5;DNASE1L3
positive regulation of phospholipase C activity (GO:0010863)	3/67	0.0134686	0.362202	-2.06218	2.09425	HTR2B;S1PR4;FGFR1
regulation of sequestering of calcium ion (GO:0051282)	2/32	0.0233341	0.385985	-2.1733	2.06889	FKBP1B;HTR2B
cyclic purine nucleotide metabolic process (GO:0052652)	2/33	0.0247207	0.385985	-2.15691	2.05329	NPR2;HTR2B
regulation of lymphocyte activation (GO:0051249)	6/344	0.0430254	0.387734	-2.16186	2.04822	ITPKB;LAG3;LGALS1;IGF2;MZB1;ADA
axon extension (GO:0048675)	2/30	0.0206617	0.381377	-2.12299	2.0465	SEMA7A;LAMB2
blood vessel morphogenesis (GO:0048514)	3/74	0.0175582	0.381377	-2.12288	2.04639	JAG1;PRRX1;LRP5
behavior (GO:0007610)	8/494	0.030822	0.387734	-2.1508	2.03775	SERPINF1;PMCH;HTR2B;IGF2;CCK;PTGDS;MCHR1;ADA
response to reactive oxygen species (GO:0000302)	4/141	0.0208273	0.381377	-2.11075	2.0347	FKBP1B;TPM1;ADA;RHOB
positive regulation of ATP catabolic process (GO:1903291)	2/30	0.0206617	0.381377	-2.10852	2.03255	MYL4;TPM1
placenta blood vessel development (GO:0060674)	2/30	0.0206617	0.381377	-2.10668	2.03078	PLCD3;PLCD1
negative regulation of insulin secretion (GO:0046676)	2/31	0.0219809	0.381377	-2.10301	2.02723	NPFF;FKBP1B
metal ion homeostasis (GO:0055065)	7/422	0.0377599	0.387734	-2.1335	2.02136	SLC7A8;NPFF;FKBP1B;HTR2B;FAM20A;MCHR1;S1PR4
actin filament-based process (GO:0030029)	6/303	0.0254213	0.385985	-2.12211	2.02016	MYL4;FGF7;ABLIM2;OBSCN;TPM1;TRIP10
cyclic nucleotide biosynthetic process (GO:0009190)	2/34	0.0261402	0.385985	-2.12095	2.01905	NPR2;HTR2B
positive regulation of ATPase activity (GO:0032781)	2/30	0.0206617	0.381377	-2.09195	2.01657	MYL4;TPM1
regulation of phospholipase C activity (GO:1900274)	3/69	0.0145744	0.377021	-2.06491	2.01423	HTR2B;S1PR4;FGFR1
regulation of membrane depolarization (GO:0003254)	2/34	0.0261402	0.385985	-2.115	2.01338	NPFF;CCK
regulation of T cell activation (GO:0050863)	5/259	0.0436863	0.387734	-2.11704	2.00576	ITPKB;LAG3;LGALS1;IGF2;ADA
regulation of stem cell proliferation (GO:0072091)	3/86	0.0260088	0.385985	-2.09497	1.99432	PRRX1;LRP5;FGFR1
organ morphogenesis (GO:0009887)	7/405	0.0312783	0.387734	-2.1034	1.99283	SFTPB;WNT6;PRRX1;IGF2;LRP5;HTR2B;FGFR1
endocytosis (GO:0006897)	6/323	0.0332597	0.387734	-2.08456	1.97499	HTR2B;LRP5;TRIP10;ACKR2;SNX33;ARR3
cellular calcium ion homeostasis (GO:0006874)	5/261	0.0448954	0.387734	-2.05182	1.94397	NPFF;FKBP1B;HTR2B;S1PR4;MCHR1
positive regulation of phospholipase activity (GO:0010518)	3/80	0.0215553	0.381377	-2.01229	1.93978	HTR2B;S1PR4;FGFR1
positive regulation of organ growth (GO:0046622)	2/36	0.0290757	0.387734	-2.04155	1.93424	ARX;FGFR1
positive regulation of neuron projection development (GO:0010976)	4/144	0.0222999	0.381608	-2.00215	1.9288	SEMA7A;FES;FKBP1B;FGFR1
lipid catabolic process (GO:0016042)	5/232	0.0292891	0.387734	-2.03343	1.92654	ASPG;HACL1;PLCD3;PLCD4;PLCD1
embryonic appendage morphogenesis (GO:0035113)	3/86	0.0260088	0.385985	-2.0236	1.92638	PRRX1;LRP5;FGFR1
regulation of insulin secretion involved in cellular response to glucose stimulus (GO:0061178)	2/33	0.0247207	0.385985	-2.02353	1.92632	FKBP1B;LRP5
embryonic limb morphogenesis (GO:0030326)	3/86	0.0260088	0.385985	-2.01753	1.9206	PRRX1;LRP5;FGFR1
negative regulation of inflammatory response (GO:0050728)	3/89	0.0284065	0.387734	-2.0218	1.91553	ZFP36;SERPINF1;ADA
calcium-mediated signaling (GO:0019722)	3/79	0.0208575	0.381377	-1.9831	1.91165	PTGDR2;FKBP1B;HTR2B
regulation of system process (GO:0044057)	6/371	0.057996	0.387734	-2.01477	1.90887	MYL4;NPFF;FKBP1B;TPM1;CCK;ADA
actin cytoskeleton organization (GO:0030036)	5/253	0.0401783	0.387734	-2.01168	1.90593	FGF7;ABLIM2;OBSCN;TPM1;TRIP10
cellular divalent inorganic cation homeostasis (GO:0072503)	5/271	0.0512402	0.387734	-2.00921	1.9036	NPFF;FKBP1B;HTR2B;MCHR1;S1PR4
tissue morphogenesis (GO:0048729)	6/358	0.0504436	0.387734	-2.00584	1.90041	WNT6;FGF7;JAG1;TPM1;LRP5;FGFR1
negative regulation of peptide hormone secretion (GO:0090278)	2/35	0.0275921	0.387734	-1.9959	1.89099	NPFF;FKBP1B
regulation of reproductive process (GO:2000241)	3/86	0.0260088	0.385985	-1.98341	1.88812	NPR2;SERPINF1;ADA
neuron projection extension (GO:1990138)	2/35	0.0275921	0.387734	-1.99226	1.88754	SEMA7A;LAMB2
morphogenesis of a branching epithelium (GO:0061138)	4/162	0.0324573	0.387734	-1.98295	1.87872	WNT6;FGF7;LRP5;FGFR1
positive regulation of lipase activity (GO:0060193)	3/90	0.029231	0.387734	-1.98265	1.87844	HTR2B;S1PR4;FGFR1
morphogenesis of a branching structure (GO:0001763)	4/170	0.0377126	0.387734	-1.97987	1.8758	WNT6;FGF7;LRP5;FGFR1
regulation of phospholipase activity (GO:0010517)	3/89	0.0284065	0.387734	-1.97853	1.87453	HTR2B;S1PR4;FGFR1
negative regulation of peptide secretion (GO:0002792)	2/36	0.0290757	0.387734	-1.96278	1.85961	NPFF;FKBP1B
feeding behavior (GO:0007631)	3/87	0.0267954	0.387734	-1.96204	1.85891	PMCH;CCK;MCHR1
positive regulation of stress fiber assembly (GO:0051496)	2/39	0.0337118	0.387734	-1.96194	1.85882	TPM1;SORBS3
cellular response to insulin stimulus (GO:0032869)	4/195	0.057107	0.387734	-1.96084	1.85777	FGF7;IGF2;SLC2A4;FGFR1
cation homeostasis (GO:0055080)	7/465	0.0579212	0.387734	-1.96074	1.85768	SLC7A8;NPFF;FKBP1B;HTR2B;FAM20A;S1PR4;MCHR1
positive regulation of alpha-beta T cell differentiation (GO:0046638)	2/35	0.0275921	0.387734	-1.95852	1.85557	ITPKB;ADA
regulation of neuron projection development (GO:0010975)	5/275	0.0539182	0.387734	-1.95515	1.85238	SEMA7A;LGALS1;FES;FKBP1B;FGFR1
muscle filament sliding (GO:0030049)	2/38	0.0321361	0.387734	-1.95489	1.85214	MYL4;TPM1
negative regulation of homeostatic process (GO:0032845)	3/86	0.0260088	0.385985	-1.94443	1.85101	FKBP1B;HTR2B;ADA
positive regulation of T cell activation (GO:0050870)	4/189	0.0520429	0.387734	-1.95342	1.85074	ITPKB;LGALS1;IGF2;ADA
actin-myosin filament sliding (GO:0033275)	2/38	0.0321361	0.387734	-1.9493	1.84684	MYL4;TPM1
multicellular organismal development (GO:0007275)	7/453	0.0517366	0.387734	-1.9454	1.84314	OBSCN;FES;SERPINF1;PMCH;IGF2;ACKR2;TSNAXIP1
hematopoietic or lymphoid organ development (GO:0048534)	4/175	0.0412314	0.387734	-1.94044	1.83844	SAMD9L;JAG1;LRP5;ADA
response to hydrogen peroxide (GO:0042542)	3/95	0.033542	0.387734	-1.93474	1.83304	FKBP1B;ADA;RHOB
positive regulation of mitosis (GO:0045840)	2/42	0.0386146	0.387734	-1.92777	1.82644	IGF2;LRP5
positive regulation of ERK1 and ERK2 cascade (GO:0070374)	3/115	0.0538592	0.387734	-1.92714	1.82585	SEMA7A;ST5;HTR2B
calcium ion transport into cytosol (GO:0060402)	2/42	0.0386146	0.387734	-1.92442	1.82326	FKBP1B;HTR2B
positive regulation of neurogenesis (GO:0050769)	5/283	0.0595149	0.387734	-1.91685	1.81609	SEMA7A;FES;SERPINF1;FKBP1B;FGFR1
limb morphogenesis (GO:0035108)	3/101	0.0391265	0.387734	-1.91225	1.81173	PRRX1;LRP5;FGFR1
appendage morphogenesis (GO:0035107)	3/101	0.0391265	0.387734	-1.90944	1.80907	PRRX1;LRP5;FGFR1
polyol metabolic process (GO:0019751)	3/99	0.0372155	0.387734	-1.90878	1.80844	ITPKB;PLCD3;PLCD1
protein kinase C-activating G-protein coupled receptor signaling pathway (GO:0007205)	2/38	0.0321361	0.387734	-1.90689	1.80666	HTR2B;CCK
regulation of neurological system process (GO:0031644)	2/47	0.0473415	0.387734	-1.90131	1.80137	NPFF;CCK
positive regulation of actin filament bundle assembly (GO:0032233)	2/43	0.0403058	0.387734	-1.89792	1.79816	TPM1;SORBS3
artery morphogenesis (GO:0048844)	2/46	0.0455429	0.387734	-1.89185	1.79241	JAG1;PRRX1
positive regulation of cell projection organization (GO:0031346)	4/195	0.057107	0.387734	-1.89155	1.79212	SEMA7A;FES;FKBP1B;FGFR1
response to peptide (GO:1901652)	6/384	0.0661938	0.387734	-1.8869	1.78772	FGF7;JAG1;IGF2;LRP5;SLC2A4;FGFR1
carbohydrate derivative biosynthetic process (GO:1901137)	6/377	0.0616992	0.387734	-1.87958	1.78078	NPR2;HTR2B;PIGZ;SLC2A4;FMOD;ADA
cytosolic calcium ion transport (GO:0060401)	2/43	0.0403058	0.387734	-1.87684	1.77819	FKBP1B;HTR2B
regulation of alpha-beta T cell differentiation (GO:0046637)	2/42	0.0386146	0.387734	-1.87647	1.77784	ITPKB;ADA
cell growth (GO:0016049)	3/106	0.0441181	0.387734	-1.8707	1.77237	SEMA7A;LAMB2;EMP3
phospholipid metabolic process (GO:0006644)	5/288	0.0631755	0.387734	-1.86162	1.76376	CHKB;ASPG;PIGZ;PLCD4;PLCD1
steroid biosynthetic process (GO:0006694)	3/108	0.0461996	0.387734	-1.85513	1.75762	HSD11B1;SDR42E1;STARD5
regulation of cellular response to insulin stimulus (GO:1900076)	2/45	0.0437704	0.387734	-1.85085	1.75356	MZB1;IGF2
T cell proliferation (GO:0042098)	2/41	0.0369516	0.387734	-1.85064	1.75336	FKBP1B;CRIP3
response to ethanol (GO:0045471)	3/109	0.0472583	0.387734	-1.84991	1.75267	IGF2;HTR3A;SLC2A4
regulation of muscle contraction (GO:0006937)	3/114	0.0527297	0.387734	-1.84914	1.75194	TPM1;FKBP1B;ADA
cardiac muscle contraction (GO:0060048)	2/41	0.0369516	0.387734	-1.82591	1.72993	MYL4;TPM1
neuron migration (GO:0001764)	3/116	0.0550003	0.387734	-1.82087	1.72516	ARX;CCK;FGFR1
regulation of ATPase activity (GO:0043462)	2/42	0.0386146	0.387734	-1.82054	1.72484	MYL4;TPM1
bone development (GO:0060348)	2/40	0.0353171	0.387734	-1.81952	1.72388	NPR2;LRP5
regulation of ATP catabolic process (GO:1903289)	2/42	0.0386146	0.387734	-1.81606	1.7206	MYL4;TPM1
positive regulation of MAPK cascade (GO:0043410)	6/395	0.0736355	0.387734	-1.81271	1.71743	SEMA7A;ST5;IGF2;HTR2B;SORBS3;FGFR1
regulation of response to nutrient levels (GO:0032107)	2/49	0.0510152	0.387734	-1.80532	1.71043	NPFF;CCK
regulation of response to extracellular stimulus (GO:0032104)	2/49	0.0510152	0.387734	-1.80083	1.70617	NPFF;CCK
morphogenesis of an epithelium (GO:0002009)	5/296	0.0692919	0.387734	-1.79037	1.69626	WNT6;FGF7;JAG1;LRP5;FGFR1
actin-mediated cell contraction (GO:0070252)	2/46	0.0455429	0.387734	-1.78221	1.68853	MYL4;TPM1
sulfur compound catabolic process (GO:0044273)	2/43	0.0403058	0.387734	-1.77774	1.68429	CTH;FMOD
smooth muscle contraction (GO:0006939)	2/47	0.0473415	0.387734	-1.77345	1.68023	FKBP1B;HTR2B
embryonic organ development (GO:0048568)	3/119	0.0584927	0.387734	-1.76973	1.6767	PLCD3;ADA;PLCD1
muscle cell differentiation (GO:0042692)	3/119	0.0584927	0.387734	-1.76684	1.67397	LGALS1;JAG1;IGF2
negative regulation of defense response (GO:0031348)	3/120	0.0596797	0.387734	-1.76024	1.66771	ZFP36;SERPINF1;ADA
developmental cell growth (GO:0048588)	2/49	0.0510152	0.387734	-1.74424	1.65255	SEMA7A;LAMB2
pigment biosynthetic process (GO:0046148)	2/46	0.0455429	0.387734	-1.72305	1.63248	PMEL;ADA
positive regulation of nervous system development (GO:0051962)	5/313	0.0833388	0.387734	-1.71228	1.62227	SEMA7A;FES;SERPINF1;FKBP1B;FGFR1
positive regulation of alpha-beta T cell activation (GO:0046635)	2/48	0.0491658	0.387734	-1.70363	1.61408	ITPKB;ADA
regulation of microtubule polymerization or depolymerization (GO:0031110)	2/52	0.05671	0.387734	-1.69874	1.60945	FES;STMN4
positive regulation of production of molecular mediator of immune response (GO:0002702)	2/52	0.05671	0.387734	-1.69823	1.60897	SEMA7A;MZB1
regulation of neuron differentiation (GO:0045664)	6/405	0.0808013	0.387734	-1.69615	1.60699	SEMA7A;JAG1;LGALS1;FES;FKBP1B;FGFR1
respiratory gaseous exchange (GO:0007585)	2/46	0.0455429	0.387734	-1.69072	1.60185	SFTPB;NDUFA12
adenylate cyclase-modulating G-protein coupled receptor signaling pathway (GO:0007188)	3/122	0.0620875	0.387734	-1.68749	1.59879	PTGDR2;MCHR1;S1PR4
positive regulation of lipid biosynthetic process (GO:0046889)	2/52	0.05671	0.387734	-1.67495	1.58691	HTR2B;IGF2
positive regulation of neuron differentiation (GO:0045666)	4/217	0.077839	0.387734	-1.6498	1.56308	SEMA7A;FES;FKBP1B;FGFR1
regulation of blood pressure (GO:0008217)	3/133	0.0761163	0.387734	-1.64504	1.55857	NPR2;NPFF;LRP5
purine nucleotide biosynthetic process (GO:0006164)	3/132	0.0747874	0.387734	-1.62263	1.53734	NPR2;HTR2B;ADA
response to glucocorticoid (GO:0051384)	3/130	0.0721611	0.387734	-1.60285	1.5186	SERPINF1;PTGDS;FBXO32
negative regulation of response to wounding (GO:1903035)	3/138	0.0829163	0.387734	-1.60214	1.51793	ZFP36;SERPINF1;ADA
inositol lipid-mediated signaling (GO:0048017)	3/136	0.0801656	0.387734	-1.60068	1.51654	FGF7;HTR2B;FGFR1
phosphatidylinositol-mediated signaling (GO:0048015)	3/136	0.0801656	0.387734	-1.59803	1.51403	FGF7;HTR2B;FGFR1
regulation of cell division (GO:0051302)	4/234	0.096099	0.387734	-1.57112	1.48853	FGF7;HTR2B;IGF2;LRP5
positive regulation of peptidyl-tyrosine phosphorylation (GO:0050731)	3/139	0.0843068	0.387734	-1.55935	1.47738	FGF7;IGF2;CCK
positive regulation of nuclear division (GO:0051785)	2/55	0.0626149	0.387734	-1.55805	1.47615	IGF2;LRP5
regulation of B cell proliferation (GO:0030888)	2/54	0.060624	0.387734	-1.55178	1.47021	MZB1;ADA
regulation of morphogenesis of a branching structure (GO:0060688)	2/53	0.0586555	0.387734	-1.54932	1.46788	FGF7;FGFR1
positive regulation of organelle organization (GO:0010638)	5/340	0.108496	0.387734	-1.5434	1.46228	FES;TPM1;LRP5;IGF2;SORBS3
second-messenger-mediated signaling (GO:0019932)	3/134	0.0774557	0.387734	-1.54331	1.46218	PTGDR2;FKBP1B;HTR2B
regulation of stress fiber assembly (GO:0051492)	2/56	0.0646278	0.387734	-1.54325	1.46213	TPM1;SORBS3
regulation of muscle system process (GO:0090257)	3/144	0.0914079	0.387734	-1.50942	1.43008	FKBP1B;TPM1;ADA
positive regulation of cytoskeleton organization (GO:0051495)	3/142	0.088538	0.387734	-1.50675	1.42755	FES;TPM1;SORBS3
peptide hormone secretion (GO:0030072)	2/54	0.060624	0.387734	-1.50544	1.42631	NPFF;FKBP1B
response to corticosteroid (GO:0031960)	3/140	0.0857073	0.387734	-1.49046	1.41211	SERPINF1;PTGDS;FBXO32
peptide secretion (GO:0002790)	2/56	0.0646278	0.387734	-1.48694	1.40878	NPFF;FKBP1B
positive regulation of lymphocyte activation (GO:0051251)	4/243	0.106513	0.387734	-1.4837	1.40571	ITPKB;LGALS1;IGF2;ADA
insulin receptor signaling pathway (GO:0008286)	3/148	0.0972622	0.387734	-1.47517	1.39763	FGF7;IGF2;FGFR1
keratinocyte differentiation (GO:0030216)	2/54	0.060624	0.387734	-1.47427	1.39678	JAG1;EVPL
regulation of release of sequestered calcium ion into cytosol (GO:0051279)	2/55	0.0626149	0.387734	-1.46862	1.39142	CEMIP;FKBP1B
purine-containing compound biosynthetic process (GO:0072522)	3/146	0.0943161	0.387734	-1.46733	1.3902	NPR2;HTR2B;ADA
regulation of response to wounding (GO:1903034)	5/347	0.115566	0.387734	-1.46653	1.38944	SEMA7A;ZFP36;SERPINF1;FKBP1B;ADA
cellular response to oxidative stress (GO:0034599)	3/148	0.0972622	0.387734	-1.46104	1.38424	TPM1;VRK2;RHOB
steroid metabolic process (GO:0008202)	4/240	0.102986	0.387734	-1.45173	1.37542	HSD11B1;SDR42E1;STARD5;LRP5
regulation of inflammatory response (GO:0050727)	4/247	0.1113	0.387734	-1.45151	1.37521	SEMA7A;ZFP36;SERPINF1;ADA
positive regulation of cellular component biogenesis (GO:0044089)	4/249	0.113729	0.387734	-1.45111	1.37484	FES;TPM1;CCK;SORBS3
activation of phospholipase C activity (GO:0007202)	2/59	0.0707945	0.387734	-1.44269	1.36686	HTR2B;S1PR4
homophilic cell adhesion via plasma membrane adhesion molecules (GO:0007156)	3/142	0.088538	0.387734	-1.43429	1.3589	PCDHGA6;PCDHGB6;PCDH18
negative regulation of hormone secretion (GO:0046888)	2/57	0.0666624	0.387734	-1.42555	1.35062	NPFF;FKBP1B
alcohol metabolic process (GO:0006066)	5/340	0.108496	0.387734	-1.42453	1.34965	ITPKB;CHKB;LRP5;PLCD3;PLCD1
response to insulin (GO:0032868)	4/246	0.110094	0.387734	-1.4231	1.34829	FGF7;IGF2;SLC2A4;FGFR1
negative regulation of secretion (GO:0051048)	3/152	0.103265	0.387734	-1.42152	1.3468	NPFF;FKBP1B;ADA
actomyosin structure organization (GO:0031032)	2/57	0.0666624	0.387734	-1.40858	1.33454	OBSCN;TPM1
cellular chemical homeostasis (GO:0055082)	6/452	0.119469	0.387734	-1.39821	1.32472	LGALS1;NPFF;FKBP1B;HTR2B;MCHR1;S1PR4
regulation of organ morphogenesis (GO:2000027)	3/150	0.100246	0.387734	-1.39619	1.3228	WNT6;FGF7;FGFR1
stem cell differentiation (GO:0048863)	2/62	0.0771443	0.387734	-1.38858	1.31559	HTR2B;FGFR1
actin filament-based movement (GO:0030048)	2/61	0.075008	0.387734	-1.38053	1.30796	MYL4;TPM1
response to drug (GO:0042493)	5/354	0.12285	0.387734	-1.37635	1.304	LGALS1;NPFF;HTR2B;IGF2;ADA
regulation of actin filament bundle assembly (GO:0032231)	2/62	0.0771443	0.387734	-1.37022	1.29819	TPM1;SORBS3
kidney epithelium development (GO:0072073)	2/62	0.0771443	0.387734	-1.36886	1.2969	JAG1;FGFR1
peptidyl-tyrosine phosphorylation (GO:0018108)	3/152	0.103265	0.387734	-1.36855	1.29661	FES;ABI3;FGFR1
cyclic nucleotide metabolic process (GO:0009187)	2/58	0.0687181	0.387734	-1.36291	1.29127	NPR2;HTR2B
pigment metabolic process (GO:0042440)	2/60	0.0728913	0.387734	-1.35803	1.28665	PMEL;ADA
regulation of ERK1 and ERK2 cascade (GO:0070372)	3/161	0.11729	0.387734	-1.35634	1.28504	SEMA7A;ST5;HTR2B
G-protein coupled receptor signaling pathway, coupled to cyclic nucleotide second messenger (GO:0007187)	3/153	0.104789	0.387734	-1.354	1.28282	PTGDR2;MCHR1;S1PR4
regulation of myeloid cell differentiation (GO:0045637)	3/156	0.109412	0.387734	-1.34854	1.27765	ZFP36;JAG1;FES
positive regulation of cell development (GO:0010720)	5/358	0.127108	0.387734	-1.31897	1.24964	SEMA7A;FES;SERPINF1;FKBP1B;FGFR1
negative regulation of transport (GO:0051051)	5/361	0.130345	0.387734	-1.31372	1.24467	NPFF;FKBP1B;MZB1;SNX33;ADA
peptidyl-tyrosine modification (GO:0018212)	3/154	0.106321	0.387734	-1.31159	1.24264	FES;ABI3;FGFR1
glycosaminoglycan catabolic process (GO:0006027)	2/60	0.0728913	0.387734	-1.30922	1.2404	CEMIP;FMOD
cellular response to peptide hormone stimulus (GO:0071375)	4/261	0.128787	0.387734	-1.30895	1.24014	FGF7;IGF2;SLC2A4;FGFR1
regulation of alpha-beta T cell activation (GO:0046634)	2/63	0.0792996	0.387734	-1.30764	1.23891	ITPKB;ADA
positive regulation of protein serine/threonine kinase activity (GO:0071902)	4/257	0.123677	0.387734	-1.3076	1.23887	CEMIP;HTR2B;IGF2;FGFR1
epithelium development (GO:0060429)	4/256	0.122414	0.387734	-1.3071	1.23839	FGF7;JAG1;EVPL;FGFR1
cellular metal ion homeostasis (GO:0006875)	5/361	0.130345	0.387734	-1.30508	1.23648	NPFF;FKBP1B;HTR2B;MCHR1;S1PR4
regulation of small GTPase mediated signal transduction (GO:0051056)	4/256	0.122414	0.387734	-1.30495	1.23636	ITPKB;OBSCN;TRIP10;RHOB
inner ear morphogenesis (GO:0042472)	2/60	0.0728913	0.387734	-1.30431	1.23575	PRRX1;FGFR1
adenylate cyclase-inhibiting G-protein coupled receptor signaling pathway (GO:0007193)	2/62	0.0771443	0.387734	-1.29107	1.2232	PTGDR2;MCHR1
positive regulation of leukocyte activation (GO:0002696)	4/262	0.130078	0.387734	-1.29068	1.22284	ITPKB;LGALS1;IGF2;ADA
positive regulation of T cell differentiation (GO:0045582)	2/63	0.0792996	0.387734	-1.28901	1.22126	ITPKB;ADA
tube development (GO:0035295)	3/164	0.122116	0.387734	-1.2614	1.1951	JAG1;ADA;FGFR1
regulation of immune effector process (GO:0002697)	4/264	0.132677	0.388475	-1.25314	1.18488	SEMA7A;LAG3;FES;MZB1
response to peptide hormone (GO:0043434)	5/364	0.13362	0.388475	-1.24382	1.17607	FGF7;IGF2;LRP5;SLC2A4;FGFR1
regulation of behavior (GO:0050795)	3/166	0.125374	0.387734	-1.24095	1.17572	HTR2B;PTGDS;ADA
positive regulation of blood circulation (GO:1903524)	2/72	0.0994946	0.387734	-1.22965	1.16501	TPM1;ADA
hormone secretion (GO:0046879)	2/70	0.0948899	0.387734	-1.21753	1.15353	NPFF;FKBP1B
response to wounding (GO:0009611)	3/167	0.127015	0.387734	-1.21682	1.15286	FGF7;LGALS1;TPM1
digestion (GO:0007586)	2/66	0.0858765	0.387734	-1.19282	1.13012	ARX;HTR3A
multicellular organismal response to stress (GO:0033555)	2/66	0.0858765	0.387734	-1.18948	1.12696	LGALS1;CCK
tissue remodeling (GO:0048771)	2/71	0.0971844	0.387734	-1.18682	1.12444	JAG1;LRP5
aminoglycan catabolic process (GO:0006026)	2/67	0.0881044	0.387734	-1.17536	1.11357	CEMIP;FMOD
regulation of lymphocyte proliferation (GO:0050670)	3/170	0.131982	0.387734	-1.17348	1.11179	MZB1;IGF2;ADA
positive regulation of myeloid cell differentiation (GO:0045639)	2/74	0.104161	0.387734	-1.16134	1.1003	JAG1;FES
positive regulation of cell activation (GO:0050867)	4/272	0.143282	0.393638	-1.18008	1.10022	ITPKB;LGALS1;IGF2;ADA
regulation of mononuclear cell proliferation (GO:0032944)	3/171	0.133654	0.388475	-1.16092	1.09768	MZB1;IGF2;ADA
regulation of calcium ion transport (GO:0051924)	3/171	0.133654	0.388475	-1.15651	1.09351	CEMIP;FKBP1B;MCHR1
cellular response to peptide (GO:1901653)	4/273	0.144631	0.393638	-1.16409	1.08531	FGF7;IGF2;SLC2A4;FGFR1
peptide transport (GO:0015833)	2/72	0.0994946	0.387734	-1.14269	1.08263	NPFF;FKBP1B
regulation of insulin secretion (GO:0050796)	3/169	0.130319	0.387734	-1.14191	1.08189	NPFF;FKBP1B;LRP5
positive regulation of I-kappaB kinase/NF-kappaB signaling (GO:0043123)	3/168	0.128663	0.387734	-1.14168	1.08166	LGALS1;CTH;HTR2B
positive regulation of developmental growth (GO:0048639)	2/71	0.0971844	0.387734	-1.13557	1.07588	SEMA7A;FGFR1
response to alcohol (GO:0097305)	4/274	0.145985	0.395749	-1.15163	1.06753	IGF2;HTR3A;SLC2A4;FBXO32
regulation of circadian rhythm (GO:0042752)	2/76	0.108886	0.387734	-1.12215	1.06316	PTGDS;ADA
organic hydroxy compound metabolic process (GO:1901615)	6/476	0.142225	0.393638	-1.13964	1.06252	ITPKB;PMEL;CHKB;LRP5;PLCD3;PLCD1
leukocyte activation (GO:0045321)	5/373	0.143665	0.393638	-1.12849	1.05212	LGALS1;FKBP1B;ACKR2;CRIP3;ADA
striated muscle contraction (GO:0006941)	2/71	0.0971844	0.387734	-1.1093	1.05099	MYL4;TPM1
regulation of leukocyte proliferation (GO:0070663)	3/176	0.142118	0.393638	-1.1221	1.04617	MZB1;IGF2;ADA
regulation of calcium ion transport into cytosol (GO:0010522)	2/72	0.0994946	0.387734	-1.10367	1.04566	CEMIP;FKBP1B
regulation of organ growth (GO:0046620)	2/74	0.104161	0.387734	-1.0986	1.04086	ARX;FGFR1
protein autophosphorylation (GO:0046777)	3/170	0.131982	0.387734	-1.09278	1.03534	FES;VRK2;FGFR1
hormone transport (GO:0009914)	2/75	0.106516	0.387734	-1.08907	1.03183	NPFF;FKBP1B
response to vitamin (GO:0033273)	2/75	0.106516	0.387734	-1.08183	1.02497	FKBP1B;ADA
positive regulation of lymphocyte differentiation (GO:0045621)	2/75	0.106516	0.387734	-1.08012	1.02335	ITPKB;ADA
MAPK cascade (GO:0000165)	3/170	0.131982	0.387734	-1.06956	1.01334	ITPKB;HTR2B;FGFR1
regulation of production of molecular mediator of immune response (GO:0002700)	2/79	0.116077	0.387734	-1.06495	1.00897	SEMA7A;MZB1
lymphocyte activation involved in immune response (GO:0002285)	2/77	0.111269	0.387734	-1.05447	0.999039	LGALS1;ADA
epidermal cell differentiation (GO:0009913)	2/76	0.108886	0.387734	-1.05181	0.996521	JAG1;EVPL
developmental growth involved in morphogenesis (GO:0060560)	2/79	0.116077	0.387734	-1.02939	0.975283	SEMA7A;LAMB2
cellular cation homeostasis (GO:0030003)	5/389	0.162298	0.408852	-1.08453	0.970001	NPFF;FKBP1B;HTR2B;MCHR1;S1PR4
lipid biosynthetic process (GO:0008610)	6/491	0.157399	0.406566	-1.06552	0.95898	HSD11B1;SDR42E1;STARD5;CHKB;PIGZ;PTGDS
B cell differentiation (GO:0030183)	2/80	0.118501	0.387734	-0.99036	0.938302	LGALS1;ADA
regulation of cell projection organization (GO:0031344)	5/391	0.164694	0.409012	-1.01567	0.908018	SEMA7A;LGALS1;FES;FKBP1B;FGFR1
cytokinesis (GO:0000910)	2/79	0.116077	0.387734	-0.953298	0.903189	SNX33;RHOB
response to nutrient levels (GO:0031667)	4/291	0.169735	0.409819	-0.993108	0.88589	ZFP36;FKBP1B;IGF2;ADA
lymphocyte proliferation (GO:0046651)	2/81	0.120937	0.387734	-0.929149	0.880309	FKBP1B;CRIP3
amide transport (GO:0042886)	2/83	0.125847	0.387734	-0.922796	0.874291	NPFF;FKBP1B
integrin-mediated signaling pathway (GO:0007229)	2/84	0.128319	0.387734	-0.917573	0.869342	SEMA7A;ITGA10
regulation of fat cell differentiation (GO:0045598)	2/87	0.135804	0.391439	-0.914458	0.857694	JAG1;LRP5
positive regulation of Ras GTPase activity (GO:0032320)	4/292	0.171173	0.411839	-0.95505	0.847247	ALS2CL;OBSCN;ST5;HTR2B
blood vessel development (GO:0001568)	2/85	0.130803	0.387734	-0.890599	0.843785	PLCD3;PLCD1
cellular ion homeostasis (GO:0006873)	5/402	0.178121	0.414164	-0.95537	0.842152	NPFF;FKBP1B;HTR2B;MCHR1;S1PR4
regulation of peptidyl-tyrosine phosphorylation (GO:0050730)	3/189	0.164919	0.409012	-0.924207	0.826252	FGF7;IGF2;CCK
positive regulation of growth (GO:0045927)	3/189	0.164919	0.409012	-0.920906	0.823301	SEMA7A;ARX;FGFR1
mononuclear cell proliferation (GO:0032943)	2/83	0.125847	0.387734	-0.865901	0.820386	FKBP1B;CRIP3
cellular response to organonitrogen compound (GO:0071417)	5/411	0.189407	0.420939	-0.941996	0.815079	FGF7;MMP3;IGF2;SLC2A4;FGFR1
regulation of peptide hormone secretion (GO:0090276)	3/189	0.164919	0.409012	-0.902292	0.806659	NPFF;FKBP1B;LRP5
mRNA 3'-end processing (GO:0031124)	2/85	0.130803	0.387734	-0.839045	0.794941	ZFP36;PAPOLB
regulation of peptide secretion (GO:0002791)	3/192	0.170329	0.41053	-0.865215	0.770307	NPFF;FKBP1B;LRP5
cellular response to reactive oxygen species (GO:0034614)	2/89	0.140847	0.393638	-0.816918	0.761632	TPM1;RHOB
DNA-templated transcription, termination (GO:0006353)	2/86	0.133298	0.388475	-0.801084	0.757446	PAPOLB;PTRF
positive regulation of calcium ion transport (GO:0051928)	2/91	0.145931	0.395749	-0.814907	0.755398	CEMIP;MCHR1
memory (GO:0007613)	2/90	0.143384	0.393638	-0.807951	0.753272	SERPINF1;IGF2
cell-cell adhesion (GO:0098609)	3/191	0.16852	0.409819	-0.843548	0.752478	PCDHGA6;PCDHGB6;PCDH18
cell-cell adhesion via plasma-membrane adhesion molecules (GO:0098742)	3/190	0.166717	0.409819	-0.842841	0.751847	PCDHGA6;PCDHGB6;PCDH18
leukocyte proliferation (GO:0070661)	2/89	0.140847	0.393638	-0.766116	0.714269	FKBP1B;CRIP3
secretion by cell (GO:0032940)	5/415	0.194505	0.424684	-0.82903	0.709989	FGF7;NPFF;FKBP1B;IGF2;PLCD4
regulation of B cell activation (GO:0050864)	2/92	0.148486	0.398612	-0.769655	0.707903	MZB1;ADA
T cell activation (GO:0042110)	3/198	0.1813	0.414164	-0.79317	0.699174	FKBP1B;CRIP3;ADA
lymphocyte activation (GO:0046649)	4/304	0.188755	0.420173	-0.786082	0.681604	LGALS1;FKBP1B;CRIP3;ADA
regulation of protein serine/threonine kinase activity (GO:0071900)	5/416	0.195787	0.426459	-0.796863	0.679117	CEMIP;LRP5;HTR2B;IGF2;FGFR1
visual perception (GO:0007601)	3/195	0.175791	0.413501	-0.760772	0.671835	MIP;LAMB2;ARR3
sensory perception of light stimulus (GO:0050953)	3/198	0.1813	0.414164	-0.760011	0.669945	MIP;LAMB2;ARR3
response to extracellular stimulus (GO:0009991)	4/313	0.202309	0.427538	-0.785198	0.667193	ZFP36;FKBP1B;IGF2;ADA
regulation of cell-cell adhesion (GO:0022407)	2/94	0.153625	0.405227	-0.725497	0.655347	LGALS1;ADA
nucleotide biosynthetic process (GO:0009165)	3/208	0.19999	0.426459	-0.748621	0.638003	NPR2;HTR2B;ADA
regulation of T cell differentiation (GO:0045580)	2/97	0.161397	0.408852	-0.709275	0.634377	ITPKB;ADA
regulation of microtubule cytoskeleton organization (GO:0070507)	2/100	0.16924	0.409819	-0.708517	0.632024	FES;STMN4
nucleoside phosphate biosynthetic process (GO:1901293)	3/209	0.201885	0.427538	-0.74051	0.629221	NPR2;HTR2B;ADA
signal transduction by phosphorylation (GO:0023014)	3/202	0.188719	0.420173	-0.722118	0.626142	ITPKB;HTR2B;FGFR1
cellular response to nitrogen compound (GO:1901699)	5/438	0.224707	0.448432	-0.752876	0.603805	FGF7;MMP3;IGF2;SLC2A4;FGFR1
osteoblast differentiation (GO:0001649)	2/98	0.164004	0.409012	-0.661256	0.591171	SEMA7A;IGF2
organophosphate biosynthetic process (GO:0090407)	5/436	0.222025	0.446332	-0.709274	0.572165	CHKB;NPR2;HTR2B;PIGZ;ADA
zymogen activation (GO:0031638)	2/102	0.174504	0.413501	-0.636212	0.561837	TMPRSS9;CCK
positive regulation of lipid metabolic process (GO:0045834)	2/103	0.177145	0.414164	-0.629341	0.55476	HTR2B;IGF2
positive regulation of mitotic cell cycle (GO:0045931)	2/103	0.177145	0.414164	-0.623397	0.54952	IGF2;LRP5
RNA 3'-end processing (GO:0031123)	2/101	0.171868	0.412785	-0.605218	0.535514	ZFP36;PAPOLB
regulation of I-kappaB kinase/NF-kappaB signaling (GO:0043122)	3/213	0.209504	0.432496	-0.635054	0.532291	LGALS1;CTH;HTR2B
epithelial cell development (GO:0002064)	2/107	0.187774	0.419596	-0.58302	0.506331	LAMB2;FGFR1
regulation of osteoblast differentiation (GO:0045667)	2/106	0.185108	0.419558	-0.573556	0.498164	JAG1;LRP5
response to glucose (GO:0009749)	2/106	0.185108	0.419558	-0.569078	0.494274	LGALS1;FKBP1B
regulation of cell adhesion (GO:0030155)	4/336	0.238159	0.453636	-0.598612	0.473179	LGALS1;FES;TPM1;ADA
response to retinoic acid (GO:0032526)	2/111	0.198489	0.426459	-0.549971	0.468706	WNT6;SERPINF1
protein maturation (GO:0051604)	3/222	0.226873	0.448678	-0.579046	0.464076	TMPRSS9;FKBP1B;CCK
response to hexose (GO:0009746)	2/111	0.198489	0.426459	-0.531308	0.452801	LGALS1;FKBP1B
skeletal system morphogenesis (GO:0048705)	2/106	0.185108	0.419558	-0.516563	0.448662	PRRX1;FGFR1
stem cell maintenance (GO:0019827)	2/109	0.193122	0.424044	-0.522496	0.448259	JAG1;LRP5
regulation of lipid biosynthetic process (GO:0046890)	2/113	0.203875	0.427538	-0.519371	0.441316	HTR2B;IGF2
regulation of hormone levels (GO:0010817)	3/229	0.24057	0.453636	-0.523316	0.41366	STARD5;NPFF;FKBP1B
regulation of mitosis (GO:0007088)	2/112	0.20118	0.427	-0.478258	0.406983	IGF2;LRP5
regulation of peptide transport (GO:0090087)	3/231	0.244509	0.454075	-0.511698	0.403982	NPFF;FKBP1B;LRP5
cell activation involved in immune response (GO:0002263)	2/112	0.20118	0.427	-0.474721	0.403974	LGALS1;ADA
cellular response to hormone stimulus (GO:0032870)	5/462	0.257611	0.460577	-0.519785	0.402977	FGF7;IGF2;SLC2A4;FBXO32;FGFR1
leukocyte activation involved in immune response (GO:0002366)	2/112	0.20118	0.427	-0.471958	0.401623	LGALS1;ADA
sensory perception (GO:0007600)	5/457	0.250655	0.457604	-0.505237	0.39497	CEMIP;MIP;LAMB2;ARR3;FGFR1
regulation of cytoskeleton organization (GO:0051493)	4/350	0.260679	0.460577	-0.508672	0.39436	FES;TPM1;STMN4;SORBS3
cellular response to abiotic stimulus (GO:0071214)	3/232	0.246483	0.454152	-0.495072	0.390772	IGF2;SLC2A4;RHOB
regulation of hormone secretion (GO:0046883)	3/230	0.242538	0.454075	-0.491575	0.388095	NPFF;FKBP1B;LRP5
response to monosaccharide (GO:0034284)	2/116	0.211983	0.432496	-0.455343	0.38166	LGALS1;FKBP1B
glycerophospholipid metabolic process (GO:0006650)	3/229	0.24057	0.453636	-0.481878	0.380905	CHKB;PIGZ;PLCD4
positive regulation of lymphocyte proliferation (GO:0050671)	2/115	0.209277	0.432496	-0.450276	0.377413	IGF2;ADA
positive regulation of leukocyte differentiation (GO:1902107)	2/118	0.217407	0.438593	-0.455318	0.375266	ITPKB;ADA
positive regulation of protein complex assembly (GO:0031334)	2/122	0.228289	0.448678	-0.467018	0.374292	FES;CCK
regulation of Ras GTPase activity (GO:0032318)	4/349	0.259056	0.460577	-0.479605	0.371826	ALS2CL;OBSCN;ST5;HTR2B
regulation of leukocyte mediated immunity (GO:0002703)	2/120	0.222842	0.446342	-0.455915	0.367773	LAG3;FES
positive regulation of mononuclear cell proliferation (GO:0032946)	2/116	0.211983	0.432496	-0.42741	0.358247	IGF2;ADA
ameboidal-type cell migration (GO:0001667)	2/123	0.231016	0.450209	-0.439059	0.350388	LRP5;HTR2B
positive regulation of leukocyte proliferation (GO:0070665)	2/119	0.220123	0.44316	-0.411971	0.335273	IGF2;ADA
regulation of actin cytoskeleton organization (GO:0032956)	3/240	0.262358	0.460577	-0.426305	0.330504	FES;TPM1;SORBS3
regulation of microtubule-based process (GO:0032886)	2/124	0.233745	0.450209	-0.40932	0.326656	FES;STMN4
embryonic organ morphogenesis (GO:0048562)	2/121	0.225565	0.448678	-0.398029	0.319	PRRX1;LRP5
negative regulation of cell development (GO:0010721)	3/239	0.260366	0.460577	-0.40571	0.314537	LGALS1;JAG1;NPR2
sensory perception of sound (GO:0007605)	2/124	0.233745	0.450209	-0.392754	0.313435	CEMIP;FGFR1
regulation of lymphocyte differentiation (GO:0045619)	2/124	0.233745	0.450209	-0.386091	0.308118	ITPKB;ADA
phosphatidylinositol metabolic process (GO:0046488)	2/125	0.236476	0.451515	-0.383195	0.304696	PIGZ;PLCD4
blood coagulation (GO:0007596)	5/472	0.27166	0.470633	-0.400059	0.301515	DOK2;SLC7A8;ITGA10;IGF2;RHOB
epidermis development (GO:0008544)	2/120	0.222842	0.446342	-0.37284	0.300759	FGF7;EVPL
coagulation (GO:0050817)	5/472	0.27166	0.470633	-0.397494	0.299582	DOK2;SLC7A8;ITGA10;IGF2;RHOB
signal release (GO:0023061)	2/124	0.233745	0.450209	-0.375135	0.299374	NPFF;FKBP1B
circadian rhythm (GO:0007623)	2/127	0.241944	0.454075	-0.372471	0.294063	PTGDS;ADA
purine ribonucleotide biosynthetic process (GO:0009152)	2/126	0.239209	0.453636	-0.367144	0.290212	NPR2;HTR2B
extracellular matrix organization (GO:0030198)	4/359	0.275374	0.472186	-0.380792	0.28574	LAMB2;ITGA10;MMP3;FMOD
extracellular structure organization (GO:0043062)	4/360	0.277015	0.472186	-0.380049	0.285182	LAMB2;ITGA10;MMP3;FMOD
mucopolysaccharide metabolic process (GO:1903510)	2/124	0.233745	0.450209	-0.354901	0.283226	CEMIP;FMOD
vesicle organization (GO:0016050)	2/126	0.239209	0.453636	-0.355875	0.281305	PMEL;SAMD9L
sensory perception of mechanical stimulus (GO:0050954)	2/127	0.241944	0.454075	-0.348172	0.274879	CEMIP;FGFR1
cellular amine metabolic process (GO:0044106)	2/125	0.236476	0.451515	-0.344355	0.273813	CHKB;SAT1
cellular biogenic amine metabolic process (GO:0006576)	2/125	0.236476	0.451515	-0.341676	0.271682	CHKB;SAT1
hemostasis (GO:0007599)	5/478	0.28017	0.473167	-0.351119	0.262745	DOK2;SLC7A8;ITGA10;IGF2;RHOB
positive regulation of homeostatic process (GO:0032846)	2/130	0.250155	0.457604	-0.330419	0.258305	CEMIP;FKBP1B
regulation of metal ion transport (GO:0010959)	3/250	0.282379	0.474778	-0.333565	0.248475	CEMIP;FKBP1B;MCHR1
B cell activation (GO:0042113)	2/128	0.24468	0.454075	-0.285055	0.225049	LGALS1;ADA
response to steroid hormone (GO:0048545)	4/369	0.291861	0.480815	-0.291604	0.213533	SERPINF1;IGF2;PTGDS;FBXO32
regulation of actin filament-based process (GO:0032970)	3/257	0.296476	0.48302	-0.27033	0.196718	FES;TPM1;SORBS3
cellular potassium ion transport (GO:0071804)	2/129	0.247417	0.454649	-0.24799	0.195473	HTR3A;TMEM38B
cell division (GO:0051301)	2/131	0.252895	0.459168	-0.251043	0.195396	SAMD9L;FGFR1
potassium ion transmembrane transport (GO:0071805)	2/129	0.247417	0.454649	-0.245357	0.193397	HTR3A;TMEM38B
regulation of epithelial cell proliferation (GO:0050678)	3/258	0.298494	0.483477	-0.259053	0.188267	FGF7;SERPINF1;HTR2B
amine metabolic process (GO:0009308)	2/134	0.261117	0.460577	-0.238572	0.184959	CHKB;SAT1
regulation of developmental growth (GO:0048638)	2/133	0.258376	0.460577	-0.237172	0.183874	SEMA7A;FGFR1
negative regulation of multi-organism process (GO:0043901)	2/133	0.258376	0.460577	-0.23172	0.179647	NPR2;ADA
cell fate commitment (GO:0045165)	2/134	0.261117	0.460577	-0.222377	0.172403	WNT6;ARX
response to carbohydrate (GO:0009743)	2/139	0.274824	0.472064	-0.227792	0.17099	LGALS1;FKBP1B
negative regulation of secretion by cell (GO:1903531)	2/135	0.263858	0.461921	-0.213406	0.164827	NPFF;FKBP1B
regulation of nuclear division (GO:0051783)	2/138	0.272083	0.470633	-0.201072	0.151544	IGF2;LRP5
ribonucleotide biosynthetic process (GO:0009260)	2/140	0.277565	0.472186	-0.198253	0.148766	NPR2;HTR2B
taxis (GO:0042330)	3/263	0.308595	0.490101	-0.201592	0.143764	FGF7;PTGDR2;ACKR2
chemotaxis (GO:0006935)	3/263	0.308595	0.490101	-0.199026	0.141934	FGF7;PTGDR2;ACKR2
positive regulation of epithelial cell proliferation (GO:0050679)	2/144	0.288521	0.478388	-0.189286	0.139567	FGF7;HTR2B
regulation of G-protein coupled receptor protein signaling pathway (GO:0008277)	2/137	0.269342	0.46793	-0.179337	0.136195	PTGDR2;ADA
reproductive structure development (GO:0048608)	3/265	0.31264	0.493092	-0.186617	0.13195	PLCD3;PLCD1;ADA
cell-substrate adhesion (GO:0031589)	2/140	0.277565	0.472186	-0.169371	0.127093	ITGA10;SORBS3
response to acid chemical (GO:0001101)	3/275	0.332878	0.51261	-0.181645	0.121383	WNT6;SERPINF1;MMP3
ribose phosphate biosynthetic process (GO:0046390)	2/144	0.288521	0.478388	-0.154592	0.113986	NPR2;HTR2B
carbohydrate homeostasis (GO:0033500)	2/143	0.285784	0.475959	-0.144654	0.107395	LGALS1;SLC2A4
glucose homeostasis (GO:0042593)	2/143	0.285784	0.475959	-0.142087	0.105489	LGALS1;SLC2A4
branching morphogenesis of an epithelial tube (GO:0048754)	2/141	0.280306	0.473167	-0.140621	0.105228	WNT6;LRP5
positive regulation of cell cycle (GO:0045787)	3/278	0.338949	0.51646	-0.156441	0.103369	LRP5;IGF2;FGFR1
neurotrophin TRK receptor signaling pathway (GO:0048011)	3/274	0.330854	0.510067	-0.151778	0.102179	FGF7;OBSCN;FGFR1
cellular response to acid chemical (GO:0071229)	2/147	0.296727	0.48302	-0.136449	0.0992937	WNT6;MMP3
neurotrophin signaling pathway (GO:0038179)	3/278	0.338949	0.51646	-0.131903	0.0871561	FGF7;OBSCN;FGFR1
negative regulation of neuron differentiation (GO:0045665)	2/147	0.296727	0.48302	-0.104371	0.0759505	LGALS1;JAG1
embryonic morphogenesis (GO:0048598)	4/403	0.348699	0.525999	-0.106154	0.0681991	PRRX1;LRP5;HTR2B;FGFR1
sulfur compound biosynthetic process (GO:0044272)	2/145	0.291258	0.4804	-0.0801951	0.0587939	CTH;FMOD
glucose metabolic process (GO:0006006)	2/149	0.30219	0.485562	-0.0813788	0.058792	IGF2;LRP5
positive regulation of Rho GTPase activity (GO:0032321)	2/149	0.30219	0.485562	-0.0574287	0.0414893	ALS2CL;OBSCN
receptor-mediated endocytosis (GO:0006898)	2/152	0.310372	0.490331	-0.0559371	0.039865	HTR2B;ACKR2
Ras protein signal transduction (GO:0007265)	2/148	0.29946	0.483477	-0.0445549	0.0323803	DOK2;RHOB
cellular amino acid metabolic process (GO:0006520)	4/421	0.37895	0.548976	-0.027367	0.016412	GSTA4;SLC7A8;CTH;ASPG
potassium ion transport (GO:0006813)	2/151	0.307646	0.48973	-0.0202478	0.0144549	HTR3A;TMEM38B
glycerolipid metabolic process (GO:0046486)	3/296	0.375264	0.548864	-0.0123515	0.00740972	CHKB;PIGZ;PLCD4
membrane lipid metabolic process (GO:0006643)	2/162	0.337486	0.515646	-0.00641197	0.00424687	SFTPB;PIGZ
fibroblast growth factor receptor signaling pathway (GO:0008543)	2/163	0.340182	0.51646	-0.00435516	0.00287771	FGF7;FGFR1
positive regulation of cell adhesion (GO:0045785)	2/171	0.361618	0.539864	0.0170336	-0.0105002	LGALS1;TPM1
negative regulation of cell migration (GO:0030336)	2/166	0.348248	0.525999	0.0210644	-0.013533	TPM1;ADA
skeletal system development (GO:0001501)	2/162	0.337486	0.515646	0.0217186	-0.014385	IGF2;FGFR1
organic hydroxy compound biosynthetic process (GO:1901617)	2/166	0.348248	0.525999	0.0233775	-0.0150191	PMEL;CHKB
response to nutrient (GO:0007584)	2/163	0.340182	0.51646	0.0258426	-0.0170757	FKBP1B;ADA
developmental growth (GO:0048589)	2/163	0.340182	0.51646	0.0293051	-0.0193635	SEMA7A;LAMB2
negative regulation of cell motility (GO:2000146)	2/170	0.358952	0.537055	0.0331459	-0.0206053	TPM1;ADA
glycosaminoglycan metabolic process (GO:0030203)	2/162	0.337486	0.515646	0.0423083	-0.0280222	CEMIP;FMOD
small GTPase mediated signal transduction (GO:0007264)	4/439	0.409077	0.570871	0.0504181	-0.0282639	DOK2;OBSCN;TRIP10;RHOB
regulation of ossification (GO:0030278)	2/173	0.366938	0.544056	0.054649	-0.0332651	JAG1;LRP5
negative regulation of immune system process (GO:0002683)	3/311	0.405239	0.568277	0.0588838	-0.0332779	LAG3;ZFP36;ADA
gene expression (GO:0010467)	2/672	0.961424	0.962726	1.0097	-0.0383551	ZFP36;PTRF
posttranscriptional regulation of gene expression (GO:0010608)	1/438	0.962726	0.962726	1.01942	-0.0387242	ZFP36
nucleoside monophosphate metabolic process (GO:0009123)	1/427	0.959479	0.961587	1.00605	-0.0394077	ADA
cellular component morphogenesis (GO:0032989)	1/437	0.962442	0.962726	1.06578	-0.0404853	CCK
inorganic cation transmembrane transport (GO:0098662)	4/440	0.410744	0.570871	0.0738709	-0.0414114	SLC13A4;FKBP1B;HTR3A;TMEM38B
ribonucleoside monophosphate metabolic process (GO:0009161)	1/416	0.955952	0.958753	1.01101	-0.0425853	ADA
DNA repair (GO:0006281)	1/403	0.951389	0.955577	0.958697	-0.0435635	EID3
purine ribonucleoside monophosphate metabolic process (GO:0009167)	1/402	0.951019	0.955577	1.00274	-0.0455649	ADA
purine nucleoside monophosphate metabolic process (GO:0009126)	1/403	0.951389	0.955577	1.00457	-0.0456478	ADA
protein localization to organelle (GO:0033365)	1/396	0.94874	0.955018	1.01138	-0.0465485	OBSCN
negative regulation of protein modification process (GO:0031400)	1/407	0.952841	0.956333	1.06625	-0.0476066	LRP5
aminoglycan metabolic process (GO:0006022)	2/171	0.361618	0.539864	0.0781384	-0.0481675	CEMIP;FMOD
lymphocyte differentiation (GO:0030098)	2/172	0.36428	0.542788	0.0836068	-0.0510868	LGALS1;ADA
sulfur compound metabolic process (GO:0006790)	3/314	0.411189	0.57091	0.0988706	-0.0554193	GSTA4;CTH;FMOD
regulation of Rho GTPase activity (GO:0032319)	2/174	0.369592	0.544056	0.0943229	-0.0574147	ALS2CL;OBSCN
cellular amide metabolic process (GO:0043603)	2/177	0.377527	0.548976	0.100222	-0.0601034	GSTA4;ASPG
cellular response to fibroblast growth factor stimulus (GO:0044344)	2/183	0.393273	0.562581	0.121105	-0.0696619	FGF7;FGFR1
cellular component disassembly (GO:0022411)	1/350	0.927391	0.934215	1.03182	-0.070214	MMP3
cytokine-mediated signaling pathway (GO:0019221)	1/342	0.922865	0.93034	1.04816	-0.0756821	ACKR2
negative regulation of cellular component movement (GO:0051271)	2/183	0.393273	0.562581	0.135791	-0.0781098	TPM1;ADA
organelle fission (GO:0048285)	1/325	0.912296	0.921689	0.985234	-0.080343	SNX33
positive regulation of protein kinase activity (GO:0045860)	4/456	0.437271	0.59316	0.156185	-0.0815742	CEMIP;IGF2;HTR2B;FGFR1
response to fibroblast growth factor (GO:0071774)	2/187	0.403671	0.568277	0.145066	-0.0819831	FGF7;FGFR1
glycerophospholipid biosynthetic process (GO:0046474)	2/178	0.380163	0.550152	0.137864	-0.0823823	CHKB;PIGZ
RNA splicing (GO:0008380)	1/313	0.903981	0.917383	0.959308	-0.0827214	PAPOLB
regulation of transmembrane transport (GO:0034762)	1/327	0.91361	0.921689	1.02017	-0.0831916	FKBP1B
positive regulation of ion transport (GO:0043270)	2/186	0.401079	0.567277	0.1475	-0.0836189	CEMIP;MCHR1
nitrogen compound transport (GO:0071705)	4/464	0.450415	0.600007	0.164384	-0.0839697	SLC7A8;NPFF;FKBP1B;ADA
regulation of cell growth (GO:0001558)	1/322	0.910287	0.921051	1.02388	-0.0842034	SEMA7A
apoptotic signaling pathway (GO:0097190)	1/327	0.91361	0.921689	1.03494	-0.0843962	OBSCN
negative regulation of protein maturation (GO:1903318)	1/316	0.90613	0.917524	0.988165	-0.0850581	SERPINF1
negative regulation of protein processing (GO:0010955)	1/316	0.90613	0.917524	0.990684	-0.0852749	SERPINF1
negative regulation of phosphorylation (GO:0042326)	1/325	0.912296	0.921689	1.04766	-0.0854336	LRP5
regulation of angiogenesis (GO:0045765)	2/179	0.382795	0.551946	0.145816	-0.0866589	SERPINF1;RHOB
regulation of ion transmembrane transport (GO:0034765)	1/314	0.904703	0.917435	1.00847	-0.0869034	FKBP1B
immune response-regulating cell surface receptor signaling pathway (GO:0002768)	2/444	0.843812	0.870519	0.644631	-0.0893885	FGF7;FGFR1
Fc-epsilon receptor signaling pathway (GO:0038095)	2/295	0.644503	0.718505	0.27477	-0.090834	FGF7;FGFR1
negative regulation of proteolysis (GO:0045861)	1/302	0.895673	0.909626	0.985488	-0.0933468	SERPINF1
hexose metabolic process (GO:0019318)	2/187	0.403671	0.568277	0.166949	-0.0943503	LRP5;IGF2
growth (GO:0040007)	3/329	0.440646	0.59316	0.182946	-0.0955508	SEMA7A;LAMB2;EMP3
nuclear division (GO:0000280)	1/298	0.892478	0.907055	0.98481	-0.0960708	SNX33
positive regulation of GTPase activity (GO:0043547)	4/482	0.479622	0.616608	0.214497	-0.103714	ALS2CL;OBSCN;ST5;HTR2B
Fc receptor signaling pathway (GO:0038093)	2/352	0.73742	0.795531	0.457831	-0.104727	FGF7;FGFR1
endosomal transport (GO:0016197)	2/187	0.403671	0.568277	0.196092	-0.11082	SNX33;RHOB
epidermal growth factor receptor signaling pathway (GO:0007173)	2/193	0.419108	0.57897	0.204875	-0.111965	FGF7;FGFR1
negative regulation of transferase activity (GO:0051348)	1/284	0.880512	0.895558	1.01952	-0.112461	LRP5
ERBB signaling pathway (GO:0038127)	2/196	0.426752	0.587159	0.212276	-0.113028	FGF7;FGFR1
positive regulation of GTP catabolic process (GO:0033126)	4/483	0.481228	0.616856	0.235358	-0.113706	ALS2CL;OBSCN;ST5;HTR2B
nervous system development (GO:0007399)	1/277	0.874042	0.889943	0.98814	-0.115215	JAG1
monocarboxylic acid metabolic process (GO:0032787)	2/473	0.868243	0.887036	0.963101	-0.115447	HACL1;PTGDS
guanosine-containing compound metabolic process (GO:1901068)	1/269	0.86622	0.886757	0.968094	-0.11635	RHOB
glycosylation (GO:0070085)	1/273	0.870189	0.887036	0.971624	-0.116468	PIGZ
regulation of translation (GO:0006417)	1/264	0.861089	0.883019	0.94628	-0.117725	ZFP36
regulation of cell cycle process (GO:0010564)	2/481	0.874341	0.889943	1.01785	-0.118679	LRP5;IGF2
cellular response to cytokine stimulus (GO:0071345)	2/471	0.866677	0.886757	0.998836	-0.120045	NPR2;ACKR2
negative regulation of neurogenesis (GO:0050768)	2/192	0.416549	0.576598	0.219567	-0.120895	LGALS1;JAG1
negative regulation of cellular component organization (GO:0051129)	2/474	0.86902	0.887036	1.01827	-0.12206	LGALS1;SNX33
positive regulation of defense response (GO:0031349)	1/272	0.869208	0.887036	1.02238	-0.122552	LAG3
regulation of membrane potential (GO:0042391)	1/266	0.863164	0.884485	1.00263	-0.123073	NPFF
GTP metabolic process (GO:0046039)	1/258	0.854672	0.879196	0.960284	-0.123634	RHOB
positive regulation of secretion (GO:0051047)	1/273	0.870189	0.887036	1.03731	-0.124342	HTR2B
cellular protein complex assembly (GO:0043623)	1/256	0.852469	0.878126	0.959493	-0.1247	FMOD
negative regulation of phosphate metabolic process (GO:0045936)	2/458	0.856076	0.879196	0.977234	-0.125816	FKBP1B;LRP5
negative regulation of phosphorus metabolic process (GO:0010563)	2/458	0.856076	0.879196	0.979767	-0.126142	FKBP1B;LRP5
cellular modified amino acid metabolic process (GO:0006575)	2/199	0.434343	0.592838	0.242892	-0.126992	GSTA4;CTH
response to oxygen levels (GO:0070482)	1/259	0.855762	0.879196	1.00208	-0.129015	ADA
regulation of establishment of protein localization (GO:0070201)	2/442	0.841985	0.870519	0.937545	-0.130006	CEMIP;HTR2B
learning or memory (GO:0007611)	2/198	0.431819	0.590167	0.247829	-0.130692	SERPINF1;IGF2
negative regulation of protein phosphorylation (GO:0001933)	1/260	0.856843	0.879324	1.01824	-0.130948	LRP5
response to radiation (GO:0009314)	2/442	0.841985	0.870519	0.946233	-0.131211	IGF2;RHOB
GTP catabolic process (GO:0006184)	1/243	0.837314	0.870375	0.950503	-0.13196	RHOB
positive regulation of kinase activity (GO:0033674)	4/480	0.476405	0.616608	0.273329	-0.13216	CEMIP;IGF2;HTR2B;FGFR1
guanosine-containing compound catabolic process (GO:1901069)	1/246	0.840943	0.870519	0.953677	-0.132243	RHOB
organic acid catabolic process (GO:0016054)	2/200	0.436862	0.59316	0.253999	-0.132661	CTH;HACL1
regulation of cytokine production (GO:0001817)	4/482	0.479622	0.616608	0.275396	-0.13316	ZFP36;SEMA7A;LAG3;HTR2B
regulation of innate immune response (GO:0045088)	1/254	0.850232	0.876482	1.01122	-0.133319	LAG3
regulation of vasculature development (GO:1901342)	2/197	0.429288	0.588284	0.251907	-0.133648	SERPINF1;RHOB
carboxylic acid catabolic process (GO:0046395)	2/200	0.436862	0.59316	0.256511	-0.133973	CTH;HACL1
positive regulation of MAP kinase activity (GO:0043406)	2/197	0.429288	0.588284	0.253012	-0.134234	HTR2B;FGFR1
negative regulation of cell cycle (GO:0045786)	2/430	0.830614	0.865381	0.93109	-0.134622	NPR2;RHOB
response to decreased oxygen levels (GO:0036293)	1/245	0.839743	0.870519	0.980341	-0.13594	ADA
regionalization (GO:0003002)	1/247	0.842135	0.870519	0.987414	-0.136921	LRP5
mitotic nuclear division (GO:0007067)	1/240	0.833603	0.867835	0.969813	-0.137475	SNX33
cell part morphogenesis (GO:0032990)	1/248	0.843318	0.870519	0.994969	-0.137969	CCK
response to hypoxia (GO:0001666)	1/241	0.83485	0.868472	0.979546	-0.138135	ADA
regulation of cell morphogenesis involved in differentiation (GO:0010769)	1/248	0.843318	0.870519	0.999517	-0.138599	SEMA7A
regulation of synaptic transmission (GO:0050804)	1/245	0.839743	0.870519	1.00278	-0.139052	GRID2IP
positive regulation of secretion by cell (GO:1903532)	1/247	0.842135	0.870519	1.00897	-0.13991	HTR2B
protein processing (GO:0016485)	2/201	0.439375	0.59316	0.269192	-0.140596	TMPRSS9;CCK
aging (GO:0007568)	2/204	0.446876	0.598604	0.274401	-0.14081	SERPINF1;ADA
negative regulation of locomotion (GO:0040013)	2/204	0.446876	0.598604	0.27627	-0.14177	TPM1;ADA
nucleic acid phosphodiester bond hydrolysis (GO:0090305)	1/230	0.820615	0.856267	0.92304	-0.143231	DNASE1L3
gamete generation (GO:0007276)	2/390	0.787267	0.831611	0.786848	-0.145087	PMCH;TSNAXIP1
mRNA processing (GO:0006397)	2/397	0.795493	0.839006	0.826576	-0.145095	ZFP36;PAPOLB
regulation of anatomical structure size (GO:0090066)	1/232	0.823291	0.858405	0.968404	-0.147856	HTR2B
phospholipid biosynthetic process (GO:0008654)	2/206	0.451846	0.600007	0.290048	-0.148161	CHKB;PIGZ
regulation of cell morphogenesis (GO:0022604)	2/408	0.807855	0.846399	0.890155	-0.148446	SEMA7A;FES
negative regulation of peptidase activity (GO:0010466)	1/230	0.820615	0.856267	0.957117	-0.148519	SERPINF1
regulation of cellular response to stress (GO:0080135)	2/404	0.803438	0.845432	0.888002	-0.149102	FKBP1B;MMP3
glycerolipid biosynthetic process (GO:0045017)	2/202	0.441881	0.594239	0.287637	-0.149708	CHKB;PIGZ
protein homooligomerization (GO:0051260)	1/230	0.820615	0.856267	0.975153	-0.151318	CTH
cell projection morphogenesis (GO:0048858)	1/228	0.817899	0.855389	0.971657	-0.151772	CCK
negative regulation of endopeptidase activity (GO:0010951)	1/222	0.809503	0.847255	0.954096	-0.158144	SERPINF1
RNA catabolic process (GO:0006401)	1/220	0.80662	0.846179	0.951739	-0.158964	ZFP36
DNA-templated transcription, initiation (GO:0006352)	1/220	0.80662	0.846179	0.954236	-0.159381	PTRF
platelet activation (GO:0030168)	2/205	0.449364	0.600007	0.312213	-0.159483	IGF2;RHOB
positive regulation of intracellular transport (GO:0032388)	1/217	0.802214	0.844793	0.955584	-0.161172	CEMIP
protein folding (GO:0006457)	1/221	0.808067	0.846399	0.966673	-0.161206	FKBP1B
alpha-amino acid metabolic process (GO:1901605)	2/213	0.46904	0.613292	0.330706	-0.161687	CTH;ASPG
regulation of leukocyte differentiation (GO:1902105)	2/210	0.46171	0.606604	0.324204	-0.162063	ITPKB;ADA
regulation of intracellular protein transport (GO:0033157)	1/219	0.805163	0.846179	0.980146	-0.163709	CEMIP
regulation of mitotic cell cycle (GO:0007346)	2/391	0.788459	0.832229	0.892424	-0.163892	LRP5;IGF2
gland development (GO:0048732)	1/220	0.80662	0.846179	0.992426	-0.16576	ADA
single-organism behavior (GO:0044708)	3/362	0.503305	0.630424	0.359392	-0.16581	SERPINF1;IGF2;CCK
calcium ion transport (GO:0006816)	2/215	0.473895	0.614358	0.341421	-0.166333	FKBP1B;HTR2B
spermatogenesis (GO:0007283)	2/353	0.73885	0.796098	0.735063	-0.167618	PMCH;TSNAXIP1
male gamete generation (GO:0048232)	2/354	0.740272	0.796098	0.738054	-0.1683	PMCH;TSNAXIP1
negative regulation of nervous system development (GO:0051961)	2/211	0.46416	0.609238	0.340456	-0.168712	LGALS1;JAG1
pattern specification process (GO:0007389)	2/385	0.781216	0.825857	0.885218	-0.169372	WNT6;LRP5
regulation of Wnt signaling pathway (GO:0030111)	1/214	0.797708	0.840695	0.987713	-0.171394	LRP5
generation of precursor metabolites and energy (GO:0006091)	2/375	0.768663	0.815737	0.8449	-0.172076	NDUFA12;MCHR1
regulation of peptidase activity (GO:0052547)	2/372	0.764778	0.812874	0.83083	-0.172131	SERPINF1;CCK
regulation of protein transport (GO:0051223)	2/379	0.773757	0.819871	0.870498	-0.172888	CEMIP;HTR2B
negative regulation of hydrolase activity (GO:0051346)	2/354	0.740272	0.796098	0.778024	-0.177415	SERPINF1;FKBP1B
response to inorganic substance (GO:0010035)	3/370	0.517964	0.640243	0.399043	-0.177936	FKBP1B;ADA;RHOB
positive regulation of cell cycle process (GO:0090068)	2/220	0.485913	0.619958	0.374943	-0.179262	LRP5;IGF2
multicellular organismal reproductive process (GO:0048609)	3/491	0.707713	0.770347	0.690961	-0.180282	NPFF;PMCH;TSNAXIP1
protein oligomerization (GO:0051259)	2/366	0.756839	0.80733	0.843165	-0.180456	CTH;HACL1
monovalent inorganic cation transport (GO:0015672)	3/384	0.543052	0.653817	0.426429	-0.181202	SLC13A4;HTR3A;TMEM38B
regulation of endopeptidase activity (GO:0052548)	2/354	0.740272	0.796098	0.800257	-0.182485	SERPINF1;CCK
in utero embryonic development (GO:0001701)	2/222	0.490673	0.623706	0.388254	-0.183285	TPM1;FGFR1
monosaccharide metabolic process (GO:0005996)	2/221	0.488297	0.62184	0.38784	-0.184252	LRP5;IGF2
regulation of apoptotic signaling pathway (GO:2001233)	2/356	0.743099	0.79851	0.824049	-0.185417	CTH;FGFR1
chordate embryonic development (GO:0043009)	2/226	0.500111	0.629854	0.40424	-0.186867	TPM1;FGFR1
positive regulation of sequence-specific DNA binding transcription factor activity (GO:0051091)	2/214	0.471471	0.61349	0.385651	-0.188425	CTH;LRP5
negative regulation of kinase activity (GO:0033673)	1/202	0.778643	0.823773	0.97357	-0.188737	LRP5
inflammatory response (GO:0006954)	3/376	0.528806	0.645794	0.43752	-0.191316	SEMA7A;NPFF;ACKR2
positive regulation of response to external stimulus (GO:0032103)	1/201	0.776976	0.822645	0.980521	-0.191428	FKBP1B
carboxylic acid transport (GO:0046942)	2/224	0.495406	0.626804	0.409894	-0.19147	SLC7A8;MIP
neuron differentiation (GO:0030182)	2/222	0.490673	0.623706	0.405785	-0.191561	WNT6;JAG1
organic acid transport (GO:0015849)	2/226	0.500111	0.629854	0.41823	-0.193334	SLC7A8;MIP
DNA recombination (GO:0006310)	1/196	0.768451	0.815737	0.952807	-0.194052	EID3
positive regulation of protein transport (GO:0051222)	2/231	0.51175	0.634014	0.431727	-0.196731	CEMIP;HTR2B
embryo development ending in birth or egg hatching (GO:0009792)	2/230	0.509436	0.633267	0.432335	-0.197518	TPM1;FGFR1
mRNA catabolic process (GO:0006402)	1/193	0.763182	0.811807	0.9504	-0.198151	ZFP36
regulation of cysteine-type endopeptidase activity (GO:2000116)	1/197	0.770181	0.816714	0.979917	-0.1984	CCK
divalent metal ion transport (GO:0070838)	2/234	0.518649	0.640243	0.448333	-0.199915	FKBP1B;HTR2B
lipid transport (GO:0006869)	1/193	0.763182	0.811807	0.963733	-0.200931	STARD5
cognition (GO:0050890)	2/227	0.502452	0.630424	0.438309	-0.20222	SERPINF1;IGF2
divalent inorganic cation transport (GO:0072511)	2/238	0.527746	0.645794	0.462976	-0.202447	FKBP1B;HTR2B
positive regulation of proteolysis (GO:0045862)	2/228	0.504787	0.631008	0.440857	-0.202987	CCK;SNX33
negative regulation of catabolic process (GO:0009895)	1/190	0.757793	0.80733	0.95169	-0.203683	HTR2B
regulation of intracellular transport (GO:0032386)	3/394	0.56051	0.664362	0.498492	-0.203847	CEMIP;FES;FKBP1B
small molecule biosynthetic process (GO:0044283)	3/394	0.56051	0.664362	0.505223	-0.2066	CHKB;CTH;PTGDS
negative regulation of protein kinase activity (GO:0006469)	1/189	0.75597	0.807272	0.965702	-0.206751	LRP5
brain development (GO:0007420)	1/187	0.752283	0.803962	0.948734	-0.207017	PCDH18
positive regulation of innate immune response (GO:0045089)	1/190	0.757793	0.80733	0.968131	-0.207202	LAG3
organic anion transport (GO:0015711)	2/328	0.701089	0.764165	0.771596	-0.207537	SLC7A8;MIP
regulation of protein complex assembly (GO:0043254)	2/244	0.541175	0.653817	0.489045	-0.207809	FES;CCK
leukocyte migration (GO:0050900)	2/226	0.500111	0.629854	0.45116	-0.208556	DOK2;SLC7A8
Wnt signaling pathway (GO:0016055)	2/234	0.518649	0.640243	0.467747	-0.208572	WNT6;LRP5
regulation of sequence-specific DNA binding transcription factor activity (GO:0051090)	2/338	0.716706	0.777472	0.829128	-0.208698	CTH;LRP5
negative regulation of apoptotic signaling pathway (GO:2001234)	1/187	0.752283	0.803962	0.95742	-0.208912	CTH
mitochondrion organization (GO:0007005)	1/179	0.736973	0.795531	0.917711	-0.209923	CCK
RNA splicing, via transesterification reactions (GO:0000375)	1/184	0.746649	0.801067	0.95427	-0.211667	PAPOLB
exocytosis (GO:0006887)	2/233	0.516356	0.639142	0.472936	-0.211699	IGF2;PLCD4
regulation of cysteine-type endopeptidase activity involved in apoptotic process (GO:0043281)	1/186	0.750419	0.803224	0.971805	-0.212944	CCK
nuclear-transcribed mRNA catabolic process (GO:0000956)	1/183	0.744742	0.799649	0.959576	-0.214545	ZFP36
cellular response to external stimulus (GO:0071496)	1/185	0.748541	0.801841	0.971819	-0.214622	IGF2
negative regulation of cytokine production (GO:0001818)	1/185	0.748541	0.801841	0.971955	-0.214652	LAG3
positive regulation of cytokine production (GO:0001819)	2/327	0.69949	0.763029	0.801487	-0.21677	SEMA7A;HTR2B
mRNA splicing, via spliceosome (GO:0000398)	1/177	0.733001	0.792011	0.934043	-0.2178	PAPOLB
RNA splicing, via transesterification reactions with bulged adenosine as nucleophile (GO:0000377)	1/177	0.733001	0.792011	0.936634	-0.218404	PAPOLB
positive regulation of protein maturation (GO:1903319)	2/240	0.532252	0.646542	0.505564	-0.220485	CCK;SNX33
positive regulation of protein processing (GO:0010954)	2/240	0.532252	0.646542	0.507933	-0.221518	CCK;SNX33
rhythmic process (GO:0048511)	2/252	0.558669	0.664014	0.54219	-0.222001	PTGDS;ADA
cellular response to lipid (GO:0071396)	2/315	0.679737	0.745799	0.75853	-0.222476	WNT6;FBXO32
neuron projection morphogenesis (GO:0048812)	1/175	0.728969	0.789525	0.941771	-0.222563	CCK
response to mechanical stimulus (GO:0009612)	1/176	0.730993	0.79109	0.957222	-0.224318	IGF2
anion transmembrane transport (GO:0098656)	1/172	0.722808	0.783472	0.927414	-0.226308	SLC7A8
regulation of lipid metabolic process (GO:0019216)	2/245	0.543388	0.653817	0.533196	-0.22657	HTR2B;IGF2
regulation of protein catabolic process (GO:0042176)	2/260	0.575688	0.671881	0.570608	-0.226916	SAMD9L;SNX33
epithelial cell differentiation (GO:0030855)	2/303	0.658948	0.729457	0.725285	-0.228794	JAG1;EVPL
regulation of multi-organism process (GO:0043900)	2/306	0.664244	0.732166	0.735221	-0.229204	NPR2;ADA
anion transport (GO:0006820)	3/443	0.640032	0.714102	0.683379	-0.230114	SLC13A4;SLC7A8;MIP
embryo development (GO:0009790)	2/276	0.608287	0.693508	0.632844	-0.231616	TPM1;FGFR1
carboxylic acid biosynthetic process (GO:0046394)	2/272	0.600317	0.687152	0.618773	-0.232163	CTH;PTGDS
cellular response to organic cyclic compound (GO:0071407)	2/291	0.637102	0.712576	0.686774	-0.232726	LGALS1;FBXO32
fatty acid metabolic process (GO:0006631)	2/280	0.616136	0.696523	0.643669	-0.232785	HACL1;PTGDS
organic acid biosynthetic process (GO:0016053)	2/272	0.600317	0.687152	0.621201	-0.233074	CTH;PTGDS
regulation of vesicle-mediated transport (GO:0060627)	2/306	0.664244	0.732166	0.749601	-0.233687	FES;SNX33
positive regulation of locomotion (GO:0040017)	2/304	0.660721	0.729457	0.746234	-0.235403	CEMIP;FGF7
small molecule catabolic process (GO:0044282)	2/261	0.577782	0.673516	0.595887	-0.235521	CTH;HACL1
synaptic transmission (GO:0007268)	3/434	0.626202	0.703258	0.669979	-0.235854	NPFF;PMCH;HTR3A
positive regulation of cellular component movement (GO:0051272)	2/296	0.646334	0.719376	0.720477	-0.237305	CEMIP;FGF7
leukocyte differentiation (GO:0002521)	2/251	0.556509	0.663064	0.577861	-0.237434	LGALS1;ADA
regulation of protein targeting (GO:1903533)	1/167	0.712229	0.773229	0.927817	-0.238616	CEMIP
monocarboxylic acid biosynthetic process (GO:0072330)	1/167	0.712229	0.773229	0.930049	-0.23919	PTGDS
response to estrogen (GO:0043627)	1/166	0.710066	0.772105	0.927632	-0.239918	IGF2
positive regulation of cell motility (GO:2000147)	2/287	0.629583	0.706475	0.704328	-0.244732	CEMIP;FGF7
positive regulation of cell migration (GO:0030335)	2/280	0.616136	0.696523	0.679112	-0.245603	CEMIP;FGF7
regulation of endocytosis (GO:0030100)	1/165	0.707886	0.770347	0.954127	-0.248946	SNX33
regulation of MAP kinase activity (GO:0043405)	2/273	0.602321	0.68887	0.67678	-0.252238	HTR2B;FGFR1
regulation of extrinsic apoptotic signaling pathway (GO:2001236)	1/161	0.699004	0.763029	0.944699	-0.255503	FGFR1
hormone metabolic process (GO:0042445)	1/158	0.692166	0.756849	0.92196	-0.25685	STARD5
regulation of protein secretion (GO:0050708)	1/161	0.699004	0.763029	0.952959	-0.257737	HTR2B
xenobiotic metabolic process (GO:0006805)	1/156	0.687522	0.752373	0.932682	-0.26537	GSTA4
anterior/posterior pattern specification (GO:0009952)	1/150	0.67317	0.740216	0.900061	-0.27075	LRP5
actin filament organization (GO:0007015)	1/150	0.67317	0.740216	0.903839	-0.271886	SORBS3
regulation of canonical Wnt signaling pathway (GO:0060828)	1/152	0.678025	0.744957	0.924524	-0.272206	LRP5
peptidyl-lysine modification (GO:0018205)	1/153	0.680426	0.745799	0.93983	-0.275651	CTH
regulation of transporter activity (GO:0032409)	1/153	0.680426	0.745799	0.941808	-0.276231	FKBP1B
developmental maturation (GO:0021700)	1/154	0.682809	0.747813	0.958367	-0.278504	FGFR1
regulation of cell-substrate adhesion (GO:0010810)	1/149	0.670715	0.738703	0.929393	-0.281475	LGALS1
response to endoplasmic reticulum stress (GO:0034976)	1/145	0.66071	0.729457	0.924433	-0.291617	CTH
negative regulation of cellular catabolic process (GO:0031330)	1/145	0.66071	0.729457	0.932247	-0.294081	HTR2B
response to toxic substance (GO:0009636)	1/142	0.653009	0.724448	0.912798	-0.294235	SLC7A8
response to topologically incorrect protein (GO:0035966)	1/143	0.655595	0.726729	0.927348	-0.296011	CTH
regulation of carbohydrate metabolic process (GO:0006109)	1/145	0.66071	0.729457	0.95239	-0.300436	IGF2
regulation of transmembrane transporter activity (GO:0022898)	1/141	0.650404	0.722143	0.936987	-0.305019	FKBP1B
sodium ion transport (GO:0006814)	1/141	0.650404	0.722143	0.947269	-0.308366	SLC13A4
regulation of protein polymerization (GO:0032271)	1/127	0.611821	0.69509	0.865813	-0.314908	FES
positive regulation of peptidase activity (GO:0010952)	1/139	0.645135	0.718624	0.953597	-0.315085	CCK
multi-organism reproductive process (GO:0044703)	1/140	0.647779	0.720397	0.961118	-0.315201	IGF2
regulation of ion transmembrane transporter activity (GO:0032412)	1/137	0.639786	0.714102	0.937116	-0.315555	FKBP1B
response to unfolded protein (GO:0006986)	1/135	0.634358	0.710087	0.926868	-0.317329	CTH
regulation of cellular carbohydrate metabolic process (GO:0010675)	1/137	0.639786	0.714102	0.949825	-0.319834	IGF2
negative regulation of cell activation (GO:0050866)	1/135	0.634358	0.710087	0.935699	-0.320353	LAG3
positive regulation of intracellular protein transport (GO:0090316)	1/131	0.623257	0.700525	0.900679	-0.320575	CEMIP
lipid modification (GO:0030258)	1/134	0.631614	0.708173	0.930192	-0.320978	HACL1
Notch signaling pathway (GO:0007219)	1/131	0.623257	0.700525	0.906326	-0.322585	JAG1
regulation of dephosphorylation (GO:0035303)	1/126	0.608909	0.693508	0.885593	-0.324121	FKBP1B
regulation of epithelial cell migration (GO:0010632)	1/129	0.617582	0.697582	0.909948	-0.327704	FGF7
positive regulation of protein catabolic process (GO:0045732)	1/130	0.62043	0.699069	0.917884	-0.328608	SNX33
amino acid transport (GO:0006865)	1/128	0.614712	0.696064	0.909845	-0.32965	SLC7A8
positive regulation of response to wounding (GO:1903036)	1/130	0.62043	0.699069	0.929214	-0.332664	FKBP1B
cellular response to steroid hormone stimulus (GO:0071383)	1/123	0.600041	0.687152	0.88943	-0.333713	FBXO32
regulation of gene expression, epigenetic (GO:0040029)	1/122	0.597041	0.685695	0.885131	-0.333979	IGF2
circulatory system process (GO:0003013)	1/130	0.62043	0.699069	0.933459	-0.334184	HTR2B
positive regulation of endopeptidase activity (GO:0010950)	1/128	0.614712	0.696064	0.924832	-0.33508	CCK
regulation of T cell proliferation (GO:0042129)	1/125	0.605975	0.69247	0.912544	-0.335351	IGF2
cellular lipid catabolic process (GO:0044242)	1/131	0.623257	0.700525	0.947599	-0.337275	HACL1
positive regulation of cell morphogenesis involved in differentiation (GO:0010770)	1/123	0.600041	0.687152	0.904337	-0.339306	SEMA7A
cellular response to radiation (GO:0071478)	1/126	0.608909	0.693508	0.928495	-0.339823	RHOB
calcium ion transmembrane transport (GO:0070588)	1/128	0.614712	0.696064	0.938192	-0.33992	FKBP1B
sphingolipid metabolic process (GO:0006665)	1/128	0.614712	0.696064	0.944627	-0.342252	SFTPB
inorganic anion transport (GO:0015698)	1/127	0.611821	0.69509	0.949549	-0.345364	SLC13A4
neuron development (GO:0048666)	1/121	0.594018	0.683945	0.914487	-0.347393	FGFR1
positive regulation of NF-kappaB transcription factor activity (GO:0051092)	1/126	0.608909	0.693508	0.950575	-0.347904	CTH
response to ionizing radiation (GO:0010212)	1/127	0.611821	0.69509	0.960862	-0.349479	RHOB
response to temperature stimulus (GO:0009266)	1/122	0.597041	0.685695	0.929571	-0.350748	HTR2B
negative regulation of leukocyte activation (GO:0002695)	1/120	0.590973	0.68216	0.922679	-0.352916	LAG3
sterol metabolic process (GO:0016125)	1/119	0.587905	0.680916	0.918925	-0.353158	LRP5
plasma membrane organization (GO:0007009)	1/121	0.594018	0.683945	0.929895	-0.353246	SNX33
kidney development (GO:0001822)	1/122	0.597041	0.685695	0.940366	-0.354821	SERPINF1
glycosyl compound biosynthetic process (GO:1901659)	1/120	0.590973	0.68216	0.933818	-0.357177	ADA
positive regulation of cysteine-type endopeptidase activity (GO:2001056)	1/119	0.587905	0.680916	0.932554	-0.358396	CCK
regulation of synaptic plasticity (GO:0048167)	1/120	0.590973	0.68216	0.939193	-0.359233	GRID2IP
nucleoside biosynthetic process (GO:0009163)	1/119	0.587905	0.680916	0.9364	-0.359874	ADA
tube formation (GO:0035148)	1/114	0.57222	0.669547	0.904219	-0.362731	WNT6
carbohydrate catabolic process (GO:0016052)	1/120	0.590973	0.68216	0.949272	-0.363088	LRP5
multi-multicellular organism process (GO:0044706)	1/121	0.594018	0.683945	0.956391	-0.363311	IGF2
cell maturation (GO:0048469)	1/118	0.584815	0.67906	0.939842	-0.363762	FGFR1
negative regulation of protein serine/threonine kinase activity (GO:0071901)	1/118	0.584815	0.67906	0.940809	-0.364137	LRP5
negative regulation of cell adhesion (GO:0007162)	1/115	0.575404	0.671881	0.923306	-0.367174	LGALS1
cellular amino acid catabolic process (GO:0009063)	1/117	0.581701	0.676592	0.943232	-0.368509	CTH
regulation of muscle tissue development (GO:1901861)	1/113	0.569013	0.668078	0.914686	-0.368939	FGFR1
regulation of leukocyte migration (GO:0002685)	1/110	0.559247	0.664014	0.905303	-0.370678	ADA
regulation of adaptive immune response (GO:0002819)	1/112	0.565782	0.665997	0.913012	-0.371112	ADA
regulation of muscle organ development (GO:0048634)	1/114	0.57222	0.669547	0.925437	-0.371243	FGFR1
regulation of protein kinase B signaling (GO:0051896)	1/114	0.57222	0.669547	0.926502	-0.37167	IGF2
regulation of striated muscle tissue development (GO:0016202)	1/112	0.565782	0.665997	0.914883	-0.371872	FGFR1
extracellular matrix disassembly (GO:0022617)	1/116	0.578564	0.673516	0.947585	-0.374527	MMP3
electron transport chain (GO:0022900)	1/115	0.575404	0.671881	0.94293	-0.374978	NDUFA12
fatty acid biosynthetic process (GO:0006633)	1/111	0.562526	0.665024	0.919417	-0.375059	PTGDS
ossification (GO:0001503)	1/116	0.578564	0.673516	0.951453	-0.376056	NPR2
synapse organization (GO:0050808)	1/111	0.562526	0.665024	0.922603	-0.376359	LAMB2
regulation of exocytosis (GO:0017157)	1/112	0.565782	0.665997	0.929132	-0.377664	FES
negative regulation of epithelial cell proliferation (GO:0050680)	1/110	0.559247	0.664014	0.925665	-0.379015	SERPINF1
regulation of Ras protein signal transduction (GO:0046578)	1/109	0.555943	0.662966	0.922115	-0.379018	ITPKB
regulation of cell shape (GO:0008360)	1/112	0.565782	0.665997	0.936499	-0.380658	FES
positive regulation of cysteine-type endopeptidase activity involved in apoptotic process (GO:0043280)	1/111	0.562526	0.665024	0.934009	-0.381012	CCK
ribonucleoside biosynthetic process (GO:0042455)	1/110	0.559247	0.664014	0.934947	-0.382816	ADA
regulation of axonogenesis (GO:0050770)	1/114	0.57222	0.669547	0.954711	-0.382987	SEMA7A
regulation of cytokine secretion (GO:0050707)	1/106	0.545882	0.653817	0.903854	-0.384073	HTR2B
single-organism carbohydrate catabolic process (GO:0044724)	1/113	0.569013	0.668078	0.956671	-0.385874	LRP5
respiratory electron transport chain (GO:0022904)	1/112	0.565782	0.665997	0.949519	-0.385951	NDUFA12
axonogenesis (GO:0007409)	1/109	0.555943	0.662966	0.940236	-0.386466	CCK
peptide metabolic process (GO:0006518)	1/113	0.569013	0.668078	0.95916	-0.386878	GSTA4
response to ketone (GO:1901654)	1/105	0.542479	0.653817	0.915795	-0.389147	FBXO32
regulation of phosphatase activity (GO:0010921)	1/102	0.532115	0.646542	0.89289	-0.389405	FKBP1B
regulation of adaptive immune response based on somatic recombination of immune receptors built from immunoglobulin superfamily domains (GO:0002822)	1/103	0.535595	0.650027	0.906834	-0.390611	ADA
response to starvation (GO:0042594)	1/106	0.545882	0.653817	0.921926	-0.391752	ZFP36
alcohol biosynthetic process (GO:0046165)	1/104	0.53905	0.652484	0.917578	-0.391778	CHKB
cell-matrix adhesion (GO:0007160)	1/100	0.525077	0.644691	0.894428	-0.39264	ITGA10
cholesterol metabolic process (GO:0008203)	1/107	0.54926	0.656714	0.934953	-0.393154	LRP5
positive regulation of cell growth (GO:0030307)	1/107	0.54926	0.656714	0.939914	-0.39524	SEMA7A
muscle structure development (GO:0061061)	1/109	0.555943	0.662966	0.962507	-0.39562	CHKB
monocarboxylic acid transport (GO:0015718)	1/104	0.53905	0.652484	0.932146	-0.397998	MIP
negative regulation of lymphocyte activation (GO:0051250)	1/102	0.532115	0.646542	0.913051	-0.398197	LAG3
negative regulation of cell projection organization (GO:0031345)	1/106	0.545882	0.653817	0.938224	-0.398678	LGALS1
negative regulation of intracellular transport (GO:0032387)	1/104	0.53905	0.652484	0.93391	-0.398751	FKBP1B
response to estradiol (GO:0032355)	1/100	0.525077	0.644691	0.908698	-0.398904	IGF2
positive regulation of protein secretion (GO:0050714)	1/106	0.545882	0.653817	0.940189	-0.399513	HTR2B
positive regulation of angiogenesis (GO:0045766)	1/101	0.528609	0.645794	0.914345	-0.399819	RHOB
protein import (GO:0017038)	1/101	0.528609	0.645794	0.915007	-0.400109	SNX33
regulation of response to cytokine stimulus (GO:0060759)	1/101	0.528609	0.645794	0.915916	-0.400506	VRK2
regulation of cytokine biosynthetic process (GO:0042035)	1/93	0.499606	0.629854	0.868117	-0.401302	LAG3
carbohydrate transport (GO:0008643)	1/102	0.532115	0.646542	0.920961	-0.401647	SLC2A4
cellular amino acid biosynthetic process (GO:0008652)	1/106	0.545882	0.653817	0.945753	-0.401877	CTH
hematopoietic progenitor cell differentiation (GO:0002244)	1/106	0.545882	0.653817	0.956587	-0.406481	SAMD9L
membrane depolarization (GO:0051899)	1/106	0.545882	0.653817	0.959465	-0.407704	NPFF
aminoglycan biosynthetic process (GO:0006023)	1/100	0.525077	0.644691	0.932555	-0.409376	FMOD
unsaturated fatty acid metabolic process (GO:0033559)	1/100	0.525077	0.644691	0.934274	-0.410131	PTGDS
DNA catabolic process (GO:0006308)	1/102	0.532115	0.646542	0.941749	-0.410713	DNASE1L3
negative regulation of ion transport (GO:0043271)	1/94	0.503326	0.630424	0.892144	-0.411602	FKBP1B
regulation of embryonic development (GO:0045995)	1/101	0.528609	0.645794	0.946412	-0.413842	FGFR1
glycosaminoglycan biosynthetic process (GO:0006024)	1/99	0.521519	0.643206	0.939511	-0.414596	FMOD
muscle organ development (GO:0007517)	1/106	0.545882	0.653817	0.977962	-0.415563	CHKB
liposaccharide metabolic process (GO:1903509)	1/100	0.525077	0.644691	0.948032	-0.416171	PIGZ
purine nucleoside biosynthetic process (GO:0042451)	1/95	0.507019	0.631008	0.909214	-0.418636	ADA
regulation of stem cell differentiation (GO:2000736)	1/91	0.492082	0.623759	0.887633	-0.418955	JAG1
lipid homeostasis (GO:0055088)	1/96	0.510684	0.633267	0.918057	-0.419427	LRP5
cellular hormone metabolic process (GO:0034754)	1/95	0.507019	0.631008	0.912363	-0.420086	STARD5
regulation of lymphocyte mediated immunity (GO:0002706)	1/95	0.507019	0.631008	0.915077	-0.421336	LAG3
ER-nucleus signaling pathway (GO:0006984)	1/94	0.503326	0.630424	0.916917	-0.423032	CTH
regulation of cytokine-mediated signaling pathway (GO:0001959)	1/95	0.507019	0.631008	0.921855	-0.424456	VRK2
purine ribonucleoside biosynthetic process (GO:0046129)	1/95	0.507019	0.631008	0.923209	-0.42508	ADA
regulation of autophagy (GO:0010506)	1/89	0.484446	0.618663	0.886101	-0.425501	HTR2B
multicellular organismal metabolic process (GO:0044236)	1/94	0.503326	0.630424	0.922336	-0.425532	MMP3
negative regulation of neuron projection development (GO:0010977)	1/91	0.492082	0.623759	0.905489	-0.427382	LGALS1
fat cell differentiation (GO:0045444)	1/96	0.510684	0.633267	0.935574	-0.42743	SLC2A4
regulation of glucose transport (GO:0010827)	1/90	0.488278	0.62184	0.900118	-0.427621	MZB1
odontogenesis (GO:0042476)	1/96	0.510684	0.633267	0.936119	-0.427679	WNT6
cellular response to topologically incorrect protein (GO:0035967)	1/92	0.495858	0.626804	0.919173	-0.429365	CTH
regulation of receptor activity (GO:0010469)	1/87	0.476696	0.616608	0.888865	-0.429785	IGF2
positive regulation of Rab GTPase activity (GO:0032851)	1/88	0.480585	0.616608	0.890222	-0.430441	ST5
canonical Wnt signaling pathway (GO:0060070)	1/84	0.464853	0.609563	0.872415	-0.431856	LRP5
regulation of Rab GTPase activity (GO:0032313)	1/88	0.480585	0.616608	0.896317	-0.433388	ST5
positive regulation of epithelial cell migration (GO:0010634)	1/79	0.444521	0.596617	0.842399	-0.435082	FGF7
myeloid leukocyte activation (GO:0002274)	1/86	0.472778	0.61349	0.890932	-0.435301	ACKR2
liver development (GO:0001889)	1/86	0.472778	0.61349	0.891983	-0.435815	ADA
adaptive immune response (GO:0002250)	1/91	0.492082	0.623759	0.923696	-0.435976	JAG1
regulation of glucose metabolic process (GO:0010906)	1/94	0.503326	0.630424	0.945559	-0.436246	IGF2
hemopoiesis (GO:0030097)	1/95	0.507019	0.631008	0.949977	-0.437405	JAG1
response to amino acid (GO:0043200)	1/86	0.472778	0.61349	0.896721	-0.438129	MMP3
cell-type specific apoptotic process (GO:0097285)	1/86	0.472778	0.61349	0.898232	-0.438868	RHOB
glycolipid metabolic process (GO:0006664)	1/92	0.495858	0.626804	0.943514	-0.440735	PIGZ
positive regulation of leukocyte mediated immunity (GO:0002705)	1/78	0.440364	0.59316	0.847762	-0.442778	LAG3
positive regulation of ossification (GO:0045778)	1/83	0.460847	0.606051	0.884303	-0.442851	JAG1
positive regulation of adaptive immune response (GO:0002821)	1/74	0.423422	0.583164	0.824572	-0.44468	ADA
regulation of steroid metabolic process (GO:0019218)	1/77	0.436175	0.59316	0.854182	-0.446131	IGF2
protein tetramerization (GO:0051262)	1/89	0.484446	0.618663	0.92912	-0.446159	CTH
vascular process in circulatory system (GO:0003018)	1/86	0.472778	0.61349	0.914855	-0.44699	HTR2B
regulation of reactive oxygen species metabolic process (GO:2000377)	1/81	0.452745	0.600007	0.875599	-0.447268	MMP3
lymphocyte costimulation (GO:0031294)	1/77	0.436175	0.59316	0.857049	-0.447629	LGALS1
membrane fusion (GO:0061025)	1/89	0.484446	0.618663	0.934166	-0.448582	SAMD9L
phosphatidylinositol biosynthetic process (GO:0006661)	1/81	0.452745	0.600007	0.878745	-0.448875	PIGZ
regulation of tumor necrosis factor superfamily cytokine production (GO:1903555)	1/80	0.448648	0.599804	0.879147	-0.449378	ZFP36
multicellular organismal macromolecule metabolic process (GO:0044259)	1/89	0.484446	0.618663	0.93608	-0.449501	MMP3
cellular response to unfolded protein (GO:0034620)	1/86	0.472778	0.61349	0.920733	-0.449861	CTH
female pregnancy (GO:0007565)	1/85	0.46883	0.613292	0.920136	-0.449868	IGF2
membrane lipid biosynthetic process (GO:0046467)	1/88	0.480585	0.616608	0.931459	-0.45038	PIGZ
nucleoside monophosphate biosynthetic process (GO:0009124)	1/85	0.46883	0.613292	0.921367	-0.45047	ADA
lung development (GO:0030324)	1/82	0.456811	0.603643	0.893727	-0.451129	HSD11B1
regulation of endothelial cell proliferation (GO:0001936)	1/88	0.480585	0.616608	0.934399	-0.451802	HTR2B
activation of cysteine-type endopeptidase activity (GO:0097202)	1/88	0.480585	0.616608	0.934675	-0.451935	CCK
positive regulation of protein kinase B signaling (GO:0051897)	1/78	0.440364	0.59316	0.866373	-0.452498	IGF2
negative regulation of T cell activation (GO:0050868)	1/73	0.419108	0.57897	0.829325	-0.45323	LAG3
positive regulation of T cell proliferation (GO:0042102)	1/83	0.460847	0.606051	0.907576	-0.454505	IGF2
fatty acid derivative metabolic process (GO:1901568)	1/88	0.480585	0.616608	0.940217	-0.454615	PTGDS
long-chain fatty acid metabolic process (GO:0001676)	1/86	0.472778	0.61349	0.930615	-0.45469	PTGDS
regulation of carbohydrate biosynthetic process (GO:0043255)	1/79	0.444521	0.596617	0.880553	-0.454787	IGF2
regulation of oxidoreductase activity (GO:0051341)	1/77	0.436175	0.59316	0.871312	-0.455078	HTR2B
icosanoid metabolic process (GO:0006690)	1/88	0.480585	0.616608	0.943151	-0.456033	PTGDS
activation of cysteine-type endopeptidase activity involved in apoptotic process (GO:0006919)	1/83	0.460847	0.606051	0.916306	-0.458877	CCK
phenol-containing compound metabolic process (GO:0018958)	1/81	0.452745	0.600007	0.899811	-0.459636	PMEL
T cell costimulation (GO:0031295)	1/76	0.431956	0.590167	0.871794	-0.45974	LGALS1
palate development (GO:0060021)	1/78	0.440364	0.59316	0.882447	-0.460894	PRRX1
regulation of tumor necrosis factor production (GO:0032680)	1/78	0.440364	0.59316	0.884991	-0.462222	ZFP36
endoplasmic reticulum unfolded protein response (GO:0030968)	1/83	0.460847	0.606051	0.924516	-0.462989	CTH
collagen metabolic process (GO:0032963)	1/83	0.460847	0.606051	0.925143	-0.463303	MMP3
positive regulation of adaptive immune response based on somatic recombination of immune receptors built from immunoglobulin superfamily domains (GO:0002824)	1/71	0.410383	0.570871	0.836587	-0.468984	ADA
axis specification (GO:0009798)	1/78	0.440364	0.59316	0.898214	-0.469129	WNT6
multicellular organismal catabolic process (GO:0044243)	1/80	0.448648	0.599804	0.919758	-0.470136	MMP3
ribonucleoside monophosphate biosynthetic process (GO:0009156)	1/78	0.440364	0.59316	0.900183	-0.470157	ADA
monocarboxylic acid catabolic process (GO:0072329)	1/82	0.456811	0.603643	0.93587	-0.472401	HACL1
regulation of mRNA metabolic process (GO:1903311)	1/76	0.431956	0.590167	0.897813	-0.473461	ZFP36
ethanolamine-containing compound metabolic process (GO:0042439)	1/81	0.452745	0.600007	0.930134	-0.475125	CHKB
regulation of generation of precursor metabolites and energy (GO:0043467)	1/74	0.423422	0.583164	0.881842	-0.475565	IGF2
embryonic skeletal system morphogenesis (GO:0048704)	1/81	0.452745	0.600007	0.933026	-0.476603	PRRX1
sodium ion transmembrane transport (GO:0035725)	1/82	0.456811	0.603643	0.944589	-0.476803	SLC13A4
wound healing (GO:0042060)	1/75	0.427705	0.58729	0.897825	-0.477855	TPM1
platelet degranulation (GO:0002576)	1/81	0.452745	0.600007	0.936496	-0.478375	IGF2
cartilage development (GO:0051216)	1/75	0.427705	0.58729	0.906256	-0.482342	PRRX1
positive regulation of lymphocyte mediated immunity (GO:0002708)	1/69	0.401528	0.567277	0.851931	-0.482966	LAG3
negative regulation of myeloid cell differentiation (GO:0045638)	1/69	0.401528	0.567277	0.859657	-0.487346	ZFP36
cellular response to alcohol (GO:0097306)	1/70	0.405972	0.568277	0.867426	-0.490222	FBXO32
regulation of leukocyte apoptotic process (GO:2000106)	1/71	0.410383	0.570871	0.876756	-0.491502	ADA
regulation of phosphatidylinositol 3-kinase signaling (GO:0014066)	1/66	0.387997	0.557363	0.847664	-0.495492	FGFR1
collagen catabolic process (GO:0030574)	1/74	0.423422	0.583164	0.921263	-0.496824	MMP3
molting cycle process (GO:0022404)	1/69	0.401528	0.567277	0.878917	-0.498264	FGF7
regulation of biomineral tissue development (GO:0070167)	1/72	0.414762	0.574705	0.906043	-0.501855	WNT6
hexose transport (GO:0008645)	1/69	0.401528	0.567277	0.891654	-0.505485	SLC2A4
positive regulation of protein polymerization (GO:0032273)	1/69	0.401528	0.567277	0.892434	-0.505927	FES
odontogenesis of dentin-containing tooth (GO:0042475)	1/69	0.401528	0.567277	0.894174	-0.506914	WNT6
negative regulation of vasculature development (GO:1901343)	1/70	0.405972	0.568277	0.897126	-0.507007	SERPINF1
hair cycle process (GO:0022405)	1/69	0.401528	0.567277	0.894641	-0.507178	FGF7
biomineral tissue development (GO:0031214)	1/71	0.410383	0.570871	0.90598	-0.507884	FAM20A
glucose transport (GO:0015758)	1/68	0.397051	0.567277	0.898395	-0.509307	SLC2A4
positive regulation of cytokine secretion (GO:0050715)	1/69	0.401528	0.567277	0.898504	-0.509369	HTR2B
negative regulation of translation (GO:0017148)	1/72	0.414762	0.574705	0.920289	-0.509746	ZFP36
monosaccharide transport (GO:0015749)	1/71	0.410383	0.570871	0.910608	-0.510479	SLC2A4
regulation of mRNA processing (GO:0050684)	1/69	0.401528	0.567277	0.900876	-0.510713	ZFP36
cellular response to mechanical stimulus (GO:0071260)	1/67	0.39254	0.562581	0.890706	-0.512351	IGF2
negative regulation of dephosphorylation (GO:0035305)	1/70	0.405972	0.568277	0.908307	-0.513326	FKBP1B
negative regulation of ossification (GO:0030279)	1/65	0.383419	0.551946	0.865347	-0.51428	LRP5
nucleobase metabolic process (GO:0009112)	1/67	0.39254	0.562581	0.89544	-0.515075	ADA
receptor metabolic process (GO:0043112)	1/71	0.410383	0.570871	0.927444	-0.519917	HTR2B
positive regulation of carbohydrate metabolic process (GO:0045913)	1/63	0.374162	0.547837	0.865424	-0.520794	IGF2
response to osmotic stress (GO:0006970)	1/64	0.378807	0.548976	0.869466	-0.521419	SLC2A4
negative regulation of blood vessel morphogenesis (GO:2000181)	1/66	0.387997	0.557363	0.892804	-0.521877	SERPINF1
alpha-amino acid biosynthetic process (GO:1901607)	1/69	0.401528	0.567277	0.927374	-0.525735	CTH
leukocyte mediated immunity (GO:0002443)	1/70	0.405972	0.568277	0.931589	-0.526483	JAG1
purine nucleoside monophosphate biosynthetic process (GO:0009127)	1/64	0.378807	0.548976	0.886675	-0.531739	ADA
protein lipidation (GO:0006497)	1/70	0.405972	0.568277	0.941686	-0.53219	PIGZ
positive regulation of endothelial cell proliferation (GO:0001938)	1/63	0.374162	0.547837	0.888217	-0.534509	HTR2B
purine ribonucleoside monophosphate biosynthetic process (GO:0009168)	1/64	0.378807	0.548976	0.893654	-0.535925	ADA
regulation of extent of cell growth (GO:0061387)	1/62	0.369481	0.544056	0.886595	-0.539674	SEMA7A
apoptotic mitochondrial changes (GO:0008637)	1/61	0.364766	0.542788	0.888517	-0.542917	CCK
regulation of blood vessel size (GO:0050880)	1/63	0.374162	0.547837	0.902392	-0.54304	HTR2B
cellular response to retinoic acid (GO:0071300)	1/62	0.369481	0.544056	0.893385	-0.543807	WNT6
regulation of cation channel activity (GO:2001257)	1/62	0.369481	0.544056	0.893755	-0.544032	FKBP1B
cellular response to hydrogen peroxide (GO:0070301)	1/62	0.369481	0.544056	0.896432	-0.545662	RHOB
regulation of smoothened signaling pathway (GO:0008589)	1/63	0.374162	0.547837	0.908626	-0.546791	PRRX1
regulation of tube size (GO:0035150)	1/64	0.378807	0.548976	0.912343	-0.547133	HTR2B
negative regulation of phosphatase activity (GO:0010923)	1/65	0.383419	0.551946	0.920934	-0.547316	FKBP1B
negative regulation of angiogenesis (GO:0016525)	1/64	0.378807	0.548976	0.916207	-0.549449	SERPINF1
neural nucleus development (GO:0048857)	1/63	0.374162	0.547837	0.919579	-0.553383	ARX
cholesterol homeostasis (GO:0042632)	1/61	0.364766	0.542788	0.905674	-0.5534	LRP5
sterol homeostasis (GO:0055092)	1/62	0.369481	0.544056	0.913852	-0.556265	LRP5
phosphatidylcholine metabolic process (GO:0046470)	1/62	0.369481	0.544056	0.917189	-0.558296	CHKB
positive regulation of osteoblast differentiation (GO:0045669)	1/59	0.355231	0.532069	0.88981	-0.561455	JAG1
lipid oxidation (GO:0034440)	1/65	0.383419	0.551946	0.946821	-0.562701	HACL1
negative regulation of G-protein coupled receptor protein signaling pathway (GO:0045744)	1/62	0.369481	0.544056	0.927442	-0.564538	ADA
single-organism membrane fusion (GO:0044801)	1/62	0.369481	0.544056	0.92779	-0.56475	SAMD9L
regulation of tissue remodeling (GO:0034103)	1/58	0.35041	0.525999	0.879446	-0.565006	LRP5
positive regulation of B cell activation (GO:0050871)	1/58	0.35041	0.525999	0.879507	-0.565045	ADA
digestive tract development (GO:0048565)	1/54	0.330765	0.510067	0.843612	-0.567931	ADA
fatty acid oxidation (GO:0019395)	1/64	0.378807	0.548976	0.948697	-0.568934	HACL1
fatty acid catabolic process (GO:0009062)	1/64	0.378807	0.548976	0.949574	-0.56946	HACL1
regulation of extrinsic apoptotic signaling pathway in absence of ligand (GO:2001239)	1/58	0.35041	0.525999	0.897294	-0.576473	FGFR1
DNA catabolic process, endonucleolytic (GO:0000737)	1/65	0.383419	0.551946	0.975897	-0.57998	DNASE1L3
acute inflammatory response (GO:0002526)	1/59	0.355231	0.532069	0.919343	-0.58009	NPFF
embryonic digit morphogenesis (GO:0042733)	1/55	0.335731	0.514687	0.880074	-0.584542	LRP5
regulation of postsynaptic membrane potential (GO:0060078)	1/58	0.35041	0.525999	0.910714	-0.585094	NPFF
adaptive immune response based on somatic recombination of immune receptors built from immunoglobulin superfamily domains (GO:0002460)	1/57	0.345553	0.523299	0.908008	-0.588029	JAG1
mesenchyme development (GO:0060485)	1/55	0.335731	0.514687	0.888157	-0.589911	FGFR1
regulation of striated muscle contraction (GO:0006942)	1/54	0.330765	0.510067	0.899389	-0.605481	FKBP1B
regulation of steroid biosynthetic process (GO:0050810)	1/53	0.325763	0.505061	0.890827	-0.608502	IGF2
positive regulation of cellular carbohydrate metabolic process (GO:0010676)	1/56	0.34066	0.51646	0.924191	-0.610666	IGF2
striated muscle cell differentiation (GO:0051146)	1/53	0.325763	0.505061	0.894953	-0.611321	IGF2
retina development in camera-type eye (GO:0060041)	1/58	0.35041	0.525999	0.9574	-0.615088	LAMB2
muscle tissue morphogenesis (GO:0060415)	1/56	0.34066	0.51646	0.937012	-0.619137	TPM1
regulation of cytokine production involved in immune response (GO:0002718)	1/49	0.305378	0.486685	0.860511	-0.619687	SEMA7A
arachidonic acid metabolic process (GO:0019369)	1/55	0.335731	0.514687	0.940398	-0.624608	PTGDS
regulation of Notch signaling pathway (GO:0008593)	1/53	0.325763	0.505061	0.918028	-0.627083	JAG1
positive regulation of muscle tissue development (GO:1901863)	1/47	0.294957	0.481857	0.869173	-0.63459	FGFR1
negative regulation of transmembrane transport (GO:0034763)	1/51	0.315646	0.493286	0.898678	-0.635064	FKBP1B
regulation of excitatory postsynaptic membrane potential (GO:0060079)	1/52	0.320723	0.500079	0.923725	-0.640131	NPFF
protein homotetramerization (GO:0051289)	1/54	0.330765	0.510067	0.951098	-0.640293	CTH
positive regulation of phosphatidylinositol 3-kinase signaling (GO:0014068)	1/51	0.315646	0.493286	0.907182	-0.641074	FGFR1
peptidyl-proline modification (GO:0018208)	1/55	0.335731	0.514687	0.968991	-0.6436	FKBP1B
positive regulation of muscle organ development (GO:0048636)	1/46	0.289689	0.478388	0.876656	-0.646387	FGFR1
regulation of response to oxidative stress (GO:1902882)	1/49	0.305378	0.486685	0.89777	-0.646519	MMP3
lymphocyte mediated immunity (GO:0002449)	1/53	0.325763	0.505061	0.948276	-0.647745	JAG1
regulation of cell killing (GO:0031341)	1/50	0.310531	0.490331	0.913218	-0.650828	LAG3
cellular response to carbohydrate stimulus (GO:0071322)	1/50	0.310531	0.490331	0.913476	-0.651012	LGALS1
'de novo' protein folding (GO:0006458)	1/54	0.330765	0.510067	0.967889	-0.651596	FKBP1B
positive regulation of striated muscle tissue development (GO:0045844)	1/46	0.289689	0.478388	0.884207	-0.651954	FGFR1
mesonephric epithelium development (GO:0072163)	1/45	0.284381	0.474778	0.880717	-0.656053	FGFR1
regulation of axon extension (GO:0030516)	1/51	0.315646	0.493286	0.928801	-0.656352	SEMA7A
negative regulation of ion transmembrane transport (GO:0034766)	1/45	0.284381	0.474778	0.884465	-0.658845	FKBP1B
regulation of calcium ion transmembrane transport (GO:1903169)	1/48	0.300187	0.483477	0.911103	-0.662145	FKBP1B
regulation of monooxygenase activity (GO:0032768)	1/49	0.305378	0.486685	0.921709	-0.663758	HTR2B
regulation of glucose import (GO:0046324)	1/51	0.315646	0.493286	0.940403	-0.66455	MZB1
regulation of cardiac muscle tissue development (GO:0055024)	1/48	0.300187	0.483477	0.914615	-0.664697	FGFR1
regulation of lymphocyte apoptotic process (GO:0070228)	1/49	0.305378	0.486685	0.926477	-0.667191	ADA
mesonephric tubule development (GO:0072164)	1/44	0.279034	0.472186	0.889837	-0.667719	FGFR1
regulation of cellular response to oxidative stress (GO:1900407)	1/45	0.284381	0.474778	0.90024	-0.670596	MMP3
branching involved in ureteric bud morphogenesis (GO:0001658)	1/44	0.279034	0.472186	0.894684	-0.671356	WNT6
regulation of leukocyte mediated cytotoxicity (GO:0001910)	1/44	0.279034	0.472186	0.900829	-0.675967	LAG3
regulation of calcium ion transmembrane transporter activity (GO:1901019)	1/48	0.300187	0.483477	0.930155	-0.675991	FKBP1B
stem cell proliferation (GO:0072089)	1/48	0.300187	0.483477	0.930253	-0.676062	FGF7
negative regulation of leukocyte apoptotic process (GO:2000107)	1/41	0.262754	0.460577	0.872422	-0.676367	ADA
positive regulation of axonogenesis (GO:0050772)	1/51	0.315646	0.493286	0.960751	-0.678929	SEMA7A
negative regulation of synaptic transmission (GO:0050805)	1/47	0.294957	0.481857	0.930298	-0.679217	GRID2IP
cardiac muscle tissue morphogenesis (GO:0055008)	1/50	0.310531	0.490331	0.953434	-0.679489	TPM1
mesoderm development (GO:0007498)	1/52	0.320723	0.500079	0.982682	-0.680987	FGFR1
negative regulation of transporter activity (GO:0032410)	1/43	0.273648	0.470633	0.903567	-0.680998	FKBP1B
blood vessel remodeling (GO:0001974)	1/36	0.234806	0.450209	0.856879	-0.683827	JAG1
eye morphogenesis (GO:0048592)	1/45	0.284381	0.474778	0.918414	-0.684134	LRP5
nuclear-transcribed mRNA catabolic process, deadenylation-dependent decay (GO:0000288)	1/53	0.325763	0.505061	1.00307	-0.685174	ZFP36
regulation of immunoglobulin production (GO:0002637)	1/39	0.251699	0.457604	0.876544	-0.685239	MZB1
ureteric bud development (GO:0001657)	1/40	0.257247	0.460577	0.884669	-0.685861	FGFR1
cellular glucose homeostasis (GO:0001678)	1/49	0.305378	0.486685	0.952754	-0.686115	LGALS1
regulation of smooth muscle contraction (GO:0006940)	1/51	0.315646	0.493286	0.974055	-0.688331	ADA
cell fate determination (GO:0001709)	1/44	0.279034	0.472186	0.920275	-0.690559	JAG1
cellular response to hexose stimulus (GO:0071331)	1/40	0.257247	0.460577	0.891223	-0.690943	LGALS1
positive regulation of cell killing (GO:0031343)	1/42	0.268221	0.466575	0.906703	-0.691212	LAG3
fluid transport (GO:0042044)	1/46	0.289689	0.478388	0.938606	-0.692064	MIP
regulation of cardiac muscle contraction (GO:0055117)	1/43	0.273648	0.470633	0.919877	-0.69329	FKBP1B
unsaturated fatty acid biosynthetic process (GO:0006636)	1/51	0.315646	0.493286	0.981539	-0.69362	PTGDS
negative regulation of fat cell differentiation (GO:0045599)	1/39	0.251699	0.457604	0.888311	-0.694439	JAG1
receptor internalization (GO:0031623)	1/43	0.273648	0.470633	0.92241	-0.695199	HTR2B
gastrulation (GO:0007369)	1/44	0.279034	0.472186	0.928346	-0.696616	LRP5
neural precursor cell proliferation (GO:0061351)	1/47	0.294957	0.481857	0.956272	-0.698181	ARX
regulation of interleukin-2 production (GO:0032663)	1/45	0.284381	0.474778	0.93948	-0.699826	LAG3
glutathione metabolic process (GO:0006749)	1/49	0.305378	0.486685	0.974828	-0.702011	GSTA4
negative regulation of calcium ion transport (GO:0051926)	1/38	0.246109	0.454075	0.893341	-0.705286	FKBP1B
cellular response to amino acid stimulus (GO:0071230)	1/45	0.284381	0.474778	0.948244	-0.706355	MMP3
negative regulation of cell-substrate adhesion (GO:0010812)	1/42	0.268221	0.466575	0.928128	-0.707545	LGALS1
Rho protein signal transduction (GO:0007266)	1/48	0.300187	0.483477	0.977378	-0.71031	RHOB
positive regulation of oxidoreductase activity (GO:0051353)	1/38	0.246109	0.454075	0.899915	-0.710476	HTR2B
positive regulation of calcium ion transport into cytosol (GO:0010524)	1/37	0.240478	0.453636	0.899274	-0.71084	CEMIP
adenylate cyclase-activating G-protein coupled receptor signaling pathway (GO:0007189)	1/47	0.294957	0.481857	0.97634	-0.712833	S1PR4
regulation of polysaccharide biosynthetic process (GO:0032885)	1/35	0.229091	0.448678	0.88971	-0.713058	IGF2
regulation of heart growth (GO:0060420)	1/41	0.262754	0.460577	0.920067	-0.713305	FGFR1
vacuolar transport (GO:0007034)	1/50	0.310531	0.490331	1.00291	-0.714748	RHOB
cardiac septum morphogenesis (GO:0060411)	1/43	0.273648	0.470633	0.948418	-0.7148	JAG1
organelle fusion (GO:0048284)	1/49	0.305378	0.486685	0.994608	-0.716255	SAMD9L
glial cell development (GO:0021782)	1/40	0.257247	0.460577	0.925426	-0.717459	LAMB2
cellular response to monosaccharide stimulus (GO:0071326)	1/41	0.262754	0.460577	0.927868	-0.719353	LGALS1
connective tissue development (GO:0061448)	1/44	0.279034	0.472186	0.961522	-0.72151	LRP5
negative regulation of stem cell differentiation (GO:2000737)	1/38	0.246109	0.454075	0.915713	-0.722949	JAG1
negative regulation of behavior (GO:0048521)	1/41	0.262754	0.460577	0.934171	-0.724239	ADA
forebrain cell migration (GO:0021885)	1/43	0.273648	0.470633	0.961693	-0.724805	ARX
lysosomal transport (GO:0007041)	1/48	0.300187	0.483477	0.997326	-0.724808	RHOB
regulation of RNA stability (GO:0043487)	1/51	0.315646	0.493286	1.02596	-0.725007	ZFP36
regulation of oxidative stress-induced cell death (GO:1903201)	1/39	0.251699	0.457604	0.929003	-0.726249	MMP3
L-amino acid transport (GO:0015807)	1/47	0.294957	0.481857	0.996082	-0.727246	SLC7A8
chondrocyte differentiation (GO:0002062)	1/41	0.262754	0.460577	0.940477	-0.729128	FGFR1
response to nicotine (GO:0035094)	1/38	0.246109	0.454075	0.923912	-0.729422	IGF2
hormone biosynthetic process (GO:0042446)	1/44	0.279034	0.472186	0.973344	-0.730381	STARD5
regulation of insulin receptor signaling pathway (GO:0046626)	1/36	0.234806	0.450209	0.917207	-0.731971	IGF2
regulation of bone remodeling (GO:0046850)	1/40	0.257247	0.460577	0.946166	-0.733539	LRP5
negative regulation of osteoblast differentiation (GO:0045668)	1/38	0.246109	0.454075	0.930045	-0.734264	LRP5
ventricular cardiac muscle tissue morphogenesis (GO:0055010)	1/38	0.246109	0.454075	0.930048	-0.734266	TPM1
regulation of polysaccharide metabolic process (GO:0032881)	1/41	0.262754	0.460577	0.947281	-0.734403	IGF2
cellular response to ionizing radiation (GO:0071479)	1/45	0.284381	0.474778	0.986164	-0.734601	RHOB
lung alveolus development (GO:0048286)	1/38	0.246109	0.454075	0.930857	-0.734905	ADA
positive regulation of cell-cell adhesion (GO:0022409)	1/39	0.251699	0.457604	0.940358	-0.735126	LGALS1
positive regulation of leukocyte mediated cytotoxicity (GO:0001912)	1/37	0.240478	0.453636	0.931018	-0.735932	LAG3
negative regulation of endocytosis (GO:0045806)	1/36	0.234806	0.450209	0.922255	-0.736	SNX33
chaperone-mediated protein folding (GO:0061077)	1/47	0.294957	0.481857	1.00895	-0.736643	FKBP1B
regulation of cell adhesion mediated by integrin (GO:0033628)	1/36	0.234806	0.450209	0.924071	-0.737448	ADA
regulation of cardiac muscle tissue growth (GO:0055021)	1/35	0.229091	0.448678	0.920709	-0.737902	FGFR1
positive regulation of B cell proliferation (GO:0030890)	1/36	0.234806	0.450209	0.92496	-0.738158	ADA
heart morphogenesis (GO:0003007)	1/39	0.251699	0.457604	0.94442	-0.738302	HTR2B
secondary metabolic process (GO:0019748)	1/40	0.257247	0.460577	0.952931	-0.738783	PMEL
telencephalon cell migration (GO:0022029)	1/40	0.257247	0.460577	0.95307	-0.738891	ARX
negative regulation of ion transmembrane transporter activity (GO:0032413)	1/35	0.229091	0.448678	0.922335	-0.739206	FKBP1B
amino acid transmembrane transport (GO:0003333)	1/46	0.289689	0.478388	1.00263	-0.739274	SLC7A8
neural crest cell migration (GO:0001755)	1/35	0.229091	0.448678	0.923821	-0.740397	HTR2B
regulation of mRNA stability (GO:0043488)	1/48	0.300187	0.483477	1.02033	-0.741526	ZFP36
response to axon injury (GO:0048678)	1/39	0.251699	0.457604	0.950979	-0.743429	LGALS1
cellular response to glucose stimulus (GO:0071333)	1/38	0.246109	0.454075	0.94523	-0.746252	LGALS1
somatic stem cell maintenance (GO:0035019)	1/44	0.279034	0.472186	0.996279	-0.747591	LRP5
regulation of calcium-mediated signaling (GO:0050848)	1/38	0.246109	0.454075	0.948183	-0.748584	ADA
fatty acid derivative biosynthetic process (GO:1901570)	1/42	0.268221	0.466575	0.982131	-0.748713	PTGDS
positive regulation of fat cell differentiation (GO:0045600)	1/38	0.246109	0.454075	0.94977	-0.749836	LRP5
regulation of nitric-oxide synthase activity (GO:0050999)	1/37	0.240478	0.453636	0.949397	-0.750459	HTR2B
water transport (GO:0006833)	1/41	0.262754	0.460577	0.970348	-0.752287	MIP
icosanoid biosynthetic process (GO:0046456)	1/42	0.268221	0.466575	0.9872	-0.752578	PTGDS
termination of RNA polymerase II transcription (GO:0006369)	1/46	0.289689	0.478388	1.02576	-0.756326	PAPOLB
maternal process involved in female pregnancy (GO:0060135)	1/35	0.229091	0.448678	0.943978	-0.756551	NPFF
positive regulation of biomineral tissue development (GO:0070169)	1/36	0.234806	0.450209	0.951051	-0.75898	WNT6
keratinization (GO:0031424)	1/47	0.294957	0.481857	1.04134	-0.760292	EVPL
actin cytoskeleton reorganization (GO:0031532)	1/41	0.262754	0.460577	0.981608	-0.761016	FGF7
purine nucleobase metabolic process (GO:0006144)	1/40	0.257247	0.460577	0.984942	-0.763601	ADA
sulfur amino acid metabolic process (GO:0000096)	1/45	0.284381	0.474778	1.02544	-0.763855	CTH
response to cocaine (GO:0042220)	1/34	0.223334	0.446342	0.950382	-0.766644	HTR3A
regulation of glycogen metabolic process (GO:0070873)	1/35	0.229091	0.448678	0.970553	-0.77785	IGF2
aspartate family amino acid metabolic process (GO:0009066)	1/42	0.268221	0.466575	1.02271	-0.779651	ASPG
regulation of antigen receptor-mediated signaling pathway (GO:0050854)	1/35	0.229091	0.448678	0.974758	-0.78122	ADA
cellular metabolic compound salvage (GO:0043094)	1/37	0.240478	0.453636	0.990602	-0.783031	ADA
positive regulation of small GTPase mediated signal transduction (GO:0051057)	1/35	0.229091	0.448678	0.977968	-0.783793	ITPKB
regulation of meiotic cell cycle (GO:0051445)	1/38	0.246109	0.454075	0.994139	-0.784866	NPR2
monosaccharide catabolic process (GO:0046365)	1/40	0.257247	0.460577	1.01343	-0.785686	LRP5
placenta development (GO:0001890)	1/36	0.234806	0.450209	0.984591	-0.785746	ADA
chemokine-mediated signaling pathway (GO:0070098)	1/36	0.234806	0.450209	0.987437	-0.788018	ACKR2
cellular response to corticosteroid stimulus (GO:0071384)	1/33	0.217534	0.438593	0.957587	-0.789228	FBXO32
deoxyribonucleotide metabolic process (GO:0009262)	1/36	0.234806	0.450209	1.0092	-0.805388	ADA
protein peptidyl-prolyl isomerization (GO:0000413)	1/41	0.262754	0.460577	1.04649	-0.811316	FKBP1B
regulation of cell fate commitment (GO:0010453)	1/30	0.199875	0.426459	0.954567	-0.813518	FGFR1
hexose catabolic process (GO:0019320)	1/35	0.229091	0.448678	1.02687	-0.822983	LRP5
glycolipid biosynthetic process (GO:0009247)	1/41	0.262754	0.460577	1.06215	-0.823455	PIGZ
neuromuscular junction development (GO:0007528)	1/34	0.223334	0.446342	1.02213	-0.824524	LAMB2
positive regulation of cardiac muscle tissue development (GO:0055025)	1/29	0.193902	0.424044	0.964887	-0.827795	FGFR1
cellular response to ketone (GO:1901655)	1/29	0.193902	0.424044	0.96504	-0.827927	FBXO32
regulation of peptidyl-threonine phosphorylation (GO:0010799)	1/27	0.181821	0.414164	0.939437	-0.828107	CEMIP
regulation of organ formation (GO:0003156)	1/29	0.193902	0.424044	0.972895	-0.834665	FGFR1
spleen development (GO:0048536)	1/33	0.217534	0.438593	1.01946	-0.840226	SAMD9L
hair follicle morphogenesis (GO:0031069)	1/30	0.199875	0.426459	0.986401	-0.840648	FGF7
cardiac cell development (GO:0055006)	1/33	0.217534	0.438593	1.02822	-0.847444	JAG1
regulation of lipoprotein lipase activity (GO:0051004)	1/33	0.217534	0.438593	1.02997	-0.848883	FKBP1B
insulin secretion (GO:0030073)	1/35	0.229091	0.448678	1.06298	-0.851923	FKBP1B
cellular response to glucocorticoid stimulus (GO:0071385)	1/31	0.205805	0.427538	1.01343	-0.861121	FBXO32
positive regulation of glucose metabolic process (GO:0010907)	1/32	0.211691	0.432496	1.02893	-0.862431	IGF2
regulation of activated T cell proliferation (GO:0046006)	1/32	0.211691	0.432496	1.03143	-0.864527	IGF2
regulation of T cell apoptotic process (GO:0070232)	1/32	0.211691	0.432496	1.04016	-0.871839	ADA
regulation of gastrulation (GO:0010470)	1/31	0.205805	0.427538	1.03244	-0.877278	FGFR1
calcium ion-dependent exocytosis (GO:0017156)	1/33	0.217534	0.438593	1.0726	-0.884022	PLCD4
positive regulation of muscle contraction (GO:0045933)	1/31	0.205805	0.427538	1.04062	-0.88423	ADA
positive regulation of receptor activity (GO:2000273)	1/30	0.199875	0.426459	1.03806	-0.884672	IGF2
stem cell development (GO:0048864)	1/28	0.187883	0.419596	1.02073	-0.886466	JAG1
deoxyribose phosphate metabolic process (GO:0019692)	1/33	0.217534	0.438593	1.07705	-0.887687	ADA
regulation of cardiac muscle cell proliferation (GO:0060043)	1/29	0.193902	0.424044	1.03578	-0.888613	FGFR1
positive chemotaxis (GO:0050918)	1/31	0.205805	0.427538	1.04594	-0.888745	FGF7
positive regulation of Ras protein signal transduction (GO:0046579)	1/30	0.199875	0.426459	1.04285	-0.888753	ITPKB
regulation of phosphoprotein phosphatase activity (GO:0043666)	1/32	0.211691	0.432496	1.061	-0.889314	FKBP1B
regulation of odontogenesis (GO:0042481)	1/26	0.175713	0.413501	1.00883	-0.890893	WNT6
regulation of hormone metabolic process (GO:0032350)	1/30	0.199875	0.426459	1.05084	-0.895568	IGF2
regulation of regulated secretory pathway (GO:1903305)	1/30	0.199875	0.426459	1.05098	-0.895687	FES
midbrain development (GO:0030901)	1/32	0.211691	0.432496	1.07389	-0.900116	FGFR1
vasoconstriction (GO:0042310)	1/30	0.199875	0.426459	1.05799	-0.901661	HTR2B
heart valve morphogenesis (GO:0003179)	1/24	0.163362	0.408852	1.02013	-0.912404	JAG1
embryonic cranial skeleton morphogenesis (GO:0048701)	1/29	0.193902	0.424044	1.06392	-0.912754	PRRX1
keratan sulfate metabolic process (GO:0042339)	1/33	0.217534	0.438593	1.10783	-0.913055	FMOD
hyaluronan metabolic process (GO:0030212)	1/31	0.205805	0.427538	1.07559	-0.913941	CEMIP
developmental induction (GO:0031128)	1/27	0.181821	0.414164	1.03944	-0.916261	FGFR1
positive regulation of immunoglobulin production (GO:0002639)	1/27	0.181821	0.414164	1.03969	-0.916481	MZB1
positive regulation of peptidyl-threonine phosphorylation (GO:0010800)	1/17	0.118666	0.387734	0.967606	-0.916744	CEMIP
positive regulation of blood pressure (GO:0045777)	1/31	0.205805	0.427538	1.08496	-0.921905	NPFF
fear response (GO:0042596)	1/28	0.187883	0.419596	1.07036	-0.929563	CCK
mesenchymal cell proliferation (GO:0010463)	1/13	0.0920689	0.387734	0.982983	-0.931314	FGF7
cardiac chamber morphogenesis (GO:0003206)	1/27	0.181821	0.414164	1.05838	-0.932957	JAG1
cell-cell signaling involved in cell fate commitment (GO:0045168)	1/28	0.187883	0.419596	1.07633	-0.934755	FGFR1
phenol-containing compound biosynthetic process (GO:0046189)	1/31	0.205805	0.427538	1.10321	-0.937415	PMEL
regulation of the force of heart contraction (GO:0002026)	1/26	0.175713	0.413501	1.06689	-0.94217	MYL4
serine family amino acid metabolic process (GO:0009069)	1/32	0.211691	0.432496	1.12436	-0.942415	CTH
negative regulation of cytokine biosynthetic process (GO:0042036)	1/28	0.187883	0.419596	1.08584	-0.943011	LAG3
brown fat cell differentiation (GO:0050873)	1/32	0.211691	0.432496	1.12629	-0.944038	SLC2A4
branching involved in mammary gland duct morphogenesis (GO:0060444)	1/24	0.163362	0.408852	1.05574	-0.944255	LRP5
positive regulation of cytokine production involved in immune response (GO:0002720)	1/27	0.181821	0.414164	1.07319	-0.946013	SEMA7A
positive regulation of heart growth (GO:0060421)	1/25	0.16956	0.409819	1.06576	-0.950699	FGFR1
embryonic epithelial tube formation (GO:0001838)	1/26	0.175713	0.413501	1.07746	-0.9515	WNT6
regulation of glycogen biosynthetic process (GO:0005979)	1/29	0.193902	0.424044	1.11032	-0.952565	IGF2
regulation of leukocyte degranulation (GO:0043300)	1/25	0.16956	0.409819	1.06887	-0.953473	FES
lens development in camera-type eye (GO:0002088)	1/30	0.199875	0.426459	1.12063	-0.955046	MIP
positive regulation of release of sequestered calcium ion into cytosol (GO:0051281)	1/24	0.163362	0.408852	1.06969	-0.95673	CEMIP
T cell selection (GO:0045058)	1/27	0.181821	0.414164	1.0864	-0.957656	ITPKB
cerebral cortex cell migration (GO:0021795)	1/29	0.193902	0.424044	1.11635	-0.957734	ARX
epithelial tube formation (GO:0072175)	1/27	0.181821	0.414164	1.08862	-0.959612	WNT6
sulfur compound transport (GO:0072348)	1/32	0.211691	0.432496	1.14858	-0.962719	SLC13A4
adipose tissue development (GO:0060612)	1/30	0.199875	0.426459	1.12969	-0.962767	LRP5
release of cytochrome c from mitochondria (GO:0001836)	1/25	0.16956	0.409819	1.08066	-0.96399	CCK
cardiac ventricle morphogenesis (GO:0003208)	1/24	0.163362	0.408852	1.07793	-0.964098	JAG1
mesenchymal cell development (GO:0014031)	1/24	0.163362	0.408852	1.07909	-0.965137	JAG1
2'-deoxyribonucleotide metabolic process (GO:0009394)	1/31	0.205805	0.427538	1.13776	-0.96677	ADA
positive regulation of smooth muscle contraction (GO:0045987)	1/25	0.16956	0.409819	1.08539	-0.968211	ADA
negative regulation of cellular response to insulin stimulus (GO:1900077)	1/28	0.187883	0.419596	1.1158	-0.969029	MZB1
negative regulation of lymphocyte apoptotic process (GO:0070229)	1/27	0.181821	0.414164	1.10347	-0.972697	ADA
regulation of glucan biosynthetic process (GO:0010962)	1/29	0.193902	0.424044	1.13754	-0.975916	IGF2
regulation of actin cytoskeleton reorganization (GO:2000249)	1/24	0.163362	0.408852	1.09133	-0.976087	FES
positive regulation of axon extension (GO:0045773)	1/26	0.175713	0.413501	1.11346	-0.983289	SEMA7A
mRNA stabilization (GO:0048255)	1/30	0.199875	0.426459	1.16847	-0.995815	ZFP36
regulation of protein oligomerization (GO:0032459)	1/29	0.193902	0.424044	1.16364	-0.998307	CCK
eating behavior (GO:0042755)	1/27	0.181821	0.414164	1.13308	-0.998799	CCK
regulation of mast cell activation (GO:0033003)	1/27	0.181821	0.414164	1.13353	-0.999197	FES
regulation of myeloid leukocyte mediated immunity (GO:0002886)	1/25	0.16956	0.409819	1.12215	-1.001	FES
RNA stabilization (GO:0043489)	1/30	0.199875	0.426459	1.17507	-1.00144	ZFP36
phosphatidylcholine biosynthetic process (GO:0006656)	1/26	0.175713	0.413501	1.13419	-1.0016	CHKB
negative regulation of leukocyte migration (GO:0002686)	1/24	0.163362	0.408852	1.12002	-1.00175	ADA
positive regulation of calcium-mediated signaling (GO:0050850)	1/25	0.16956	0.409819	1.12544	-1.00394	ADA
positive regulation of activated T cell proliferation (GO:0042104)	1/23	0.157117	0.406566	1.11567	-1.00411	IGF2
positive regulation of steroid metabolic process (GO:0045940)	1/23	0.157117	0.406566	1.11574	-1.00418	IGF2
peptide cross-linking (GO:0018149)	1/31	0.205805	0.427538	1.18553	-1.00736	EVPL
positive regulation of Notch signaling pathway (GO:0045747)	1/24	0.163362	0.408852	1.12955	-1.01028	JAG1
glutathione derivative metabolic process (GO:1901685)	1/27	0.181821	0.414164	1.15454	-1.01772	GSTA4
transcription from RNA polymerase I promoter (GO:0006360)	1/31	0.205805	0.427538	1.19793	-1.01789	PTRF
regulation of natural killer cell mediated cytotoxicity (GO:0042269)	1/24	0.163362	0.408852	1.13962	-1.01928	LAG3
negative regulation of autophagy (GO:0010507)	1/26	0.175713	0.413501	1.15607	-1.02092	HTR2B
neutral amino acid transport (GO:0015804)	1/28	0.187883	0.419596	1.17802	-1.02307	SLC7A8
regulation of ryanodine-sensitive calcium-release channel activity (GO:0060314)	1/25	0.16956	0.409819	1.14848	-1.02448	FKBP1B
behavioral defense response (GO:0002209)	1/24	0.163362	0.408852	1.14729	-1.02614	CCK
embryonic digestive tract development (GO:0048566)	1/18	0.125193	0.387734	1.09092	-1.03357	ADA
positive regulation of smoothened signaling pathway (GO:0045880)	1/25	0.16956	0.409819	1.1602	-1.03494	PRRX1
glutathione derivative biosynthetic process (GO:1901687)	1/27	0.181821	0.414164	1.1779	-1.03831	GSTA4
behavioral fear response (GO:0001662)	1/24	0.163362	0.408852	1.16213	-1.03941	CCK
endothelial cell differentiation (GO:0045446)	1/23	0.157117	0.406566	1.15752	-1.04178	JAG1
cytoskeleton-dependent cytokinesis (GO:0061640)	1/27	0.181821	0.414164	1.18404	-1.04373	SNX33
regulation of natural killer cell mediated immunity (GO:0002715)	1/24	0.163362	0.408852	1.17135	-1.04766	LAG3
bone morphogenesis (GO:0060349)	1/27	0.181821	0.414164	1.19092	-1.04978	LRP5
regulation of release of sequestered calcium ion into cytosol by sarcoplasmic reticulum (GO:0010880)	1/23	0.157117	0.406566	1.17068	-1.05363	FKBP1B
cell surface receptor signaling pathway involved in heart development (GO:0061311)	1/21	0.144489	0.393638	1.13215	-1.05553	JAG1
regulation of T cell receptor signaling pathway (GO:0050856)	1/25	0.16956	0.409819	1.18536	-1.05739	ADA
positive regulation of mRNA metabolic process (GO:1903313)	1/26	0.175713	0.413501	1.19984	-1.05957	ZFP36
nephron tubule development (GO:0072080)	1/18	0.125193	0.387734	1.12077	-1.06186	JAG1
RNA polyadenylation (GO:0043631)	1/28	0.187883	0.419596	1.22746	-1.066	PAPOLB
response to dexamethasone (GO:0071548)	1/16	0.11209	0.387734	1.12521	-1.06606	FBXO32
positive regulation of cardiac muscle tissue growth (GO:0055023)	1/22	0.150826	0.398612	1.16562	-1.0721	FGFR1
pigment granule organization (GO:0048753)	1/23	0.157117	0.406566	1.19483	-1.07536	PMEL
transcription initiation from RNA polymerase I promoter (GO:0006361)	1/26	0.175713	0.413501	1.21907	-1.07656	PTRF
regulation of macrophage cytokine production (GO:0010935)	1/12	0.085296	0.387734	1.14228	-1.08224	SEMA7A
keratan sulfate biosynthetic process (GO:0018146)	1/28	0.187883	0.419596	1.24734	-1.08327	FMOD
endosome to lysosome transport (GO:0008333)	1/31	0.205805	0.427538	1.27488	-1.08329	RHOB
negative regulation of glucose transport (GO:0010829)	1/15	0.105466	0.387734	1.14601	-1.08577	MZB1
striated muscle hypertrophy (GO:0014897)	1/18	0.125193	0.387734	1.15061	-1.09013	HTR2B
termination of RNA polymerase I transcription (GO:0006363)	1/24	0.163362	0.408852	1.22429	-1.09501	PTRF
GPI anchor metabolic process (GO:0006505)	1/26	0.175713	0.413501	1.24279	-1.09751	PIGZ
phosphatidylinositol 3-kinase signaling (GO:0014065)	1/23	0.157117	0.406566	1.21972	-1.09776	HTR2B
nephron epithelium development (GO:0072009)	1/22	0.150826	0.398612	1.19511	-1.09922	JAG1
phasic smooth muscle contraction (GO:0014821)	1/16	0.11209	0.387734	1.16293	-1.10181	HTR2B
prostanoid metabolic process (GO:0006692)	1/23	0.157117	0.406566	1.22579	-1.10322	PTGDS
negative regulation of cation channel activity (GO:2001258)	1/18	0.125193	0.387734	1.16483	-1.1036	FKBP1B
positive regulation of monooxygenase activity (GO:0032770)	1/21	0.144489	0.393638	1.18461	-1.10444	HTR2B
apoptotic process involved in development (GO:1902742)	1/22	0.150826	0.398612	1.20496	-1.10828	LRP5
positive regulation of cardiac muscle cell proliferation (GO:0060045)	1/20	0.138104	0.391439	1.1819	-1.10854	FGFR1
mRNA polyadenylation (GO:0006378)	1/26	0.175713	0.413501	1.26713	-1.119	PAPOLB
cellular response to dexamethasone stimulus (GO:0071549)	1/15	0.105466	0.387734	1.18117	-1.11909	FBXO32
regulation of mitochondrial depolarization (GO:0051900)	1/15	0.105466	0.387734	1.18675	-1.12437	CCK
Notch receptor processing (GO:0007220)	1/22	0.150826	0.398612	1.22264	-1.12454	JAG1
cardiac muscle hypertrophy (GO:0003300)	1/17	0.118666	0.387734	1.18941	-1.12689	HTR2B
regulation of mesoderm development (GO:2000380)	1/15	0.105466	0.387734	1.19113	-1.12852	FGFR1
regulation of hormone biosynthetic process (GO:0046885)	1/22	0.150826	0.398612	1.22748	-1.12899	IGF2
genetic imprinting (GO:0071514)	1/25	0.16956	0.409819	1.26586	-1.1292	IGF2
positive regulation of G-protein coupled receptor protein signaling pathway (GO:0045745)	1/18	0.125193	0.387734	1.20372	-1.14045	PTGDR2
inflammatory response to antigenic stimulus (GO:0002437)	1/20	0.138104	0.391439	1.2186	-1.14295	NPFF
bile acid and bile salt transport (GO:0015721)	1/24	0.163362	0.408852	1.28033	-1.14513	MIP
apoptotic process involved in morphogenesis (GO:0060561)	1/17	0.118666	0.387734	1.21888	-1.15481	LRP5
organ induction (GO:0001759)	1/17	0.118666	0.387734	1.22135	-1.15715	FGFR1
negative regulation of reactive oxygen species metabolic process (GO:2000378)	1/21	0.144489	0.393638	1.2422	-1.15814	MMP3
cell communication involved in cardiac conduction (GO:0086065)	1/23	0.157117	0.406566	1.28735	-1.15863	FKBP1B
prostaglandin metabolic process (GO:0006693)	1/23	0.157117	0.406566	1.28855	-1.15971	PTGDS
regulation of cell fate specification (GO:0042659)	1/17	0.118666	0.387734	1.22536	-1.16095	FGFR1
regulation of T cell differentiation in thymus (GO:0033081)	1/22	0.150826	0.398612	1.26232	-1.16104	ADA
ERK1 and ERK2 cascade (GO:0070371)	1/18	0.125193	0.387734	1.22826	-1.1637	HTR2B
regulation of microtubule polymerization (GO:0031113)	1/22	0.150826	0.398612	1.26664	-1.16501	FES
regulation of mast cell degranulation (GO:0043304)	1/18	0.125193	0.387734	1.23502	-1.1701	FES
regulation of cardiac muscle contraction by regulation of the release of sequestered calcium ion (GO:0010881)	1/17	0.118666	0.387734	1.23871	-1.1736	FKBP1B
muscle hypertrophy (GO:0014896)	1/20	0.138104	0.391439	1.25425	-1.1764	HTR2B
neural crest cell development (GO:0014032)	1/19	0.131673	0.387734	1.24245	-1.17714	JAG1
regulation of cell maturation (GO:1903429)	1/13	0.0920689	0.387734	1.2428	-1.17747	NPR2
vesicle fusion (GO:0006906)	1/24	0.163362	0.408852	1.31699	-1.17792	SAMD9L
morphogenesis of an epithelial sheet (GO:0002011)	1/18	0.125193	0.387734	1.24677	-1.18123	JAG1
negative regulation of interleukin-2 production (GO:0032703)	1/15	0.105466	0.387734	1.24688	-1.18134	LAG3
regulation of B cell apoptotic process (GO:0002902)	1/16	0.11209	0.387734	1.2531	-1.18723	ADA
GPI anchor biosynthetic process (GO:0006506)	1/23	0.157117	0.406566	1.31977	-1.18781	PIGZ
regulation of membrane protein ectodomain proteolysis (GO:0051043)	1/19	0.131673	0.387734	1.25769	-1.19158	SNX33
positive regulation of natural killer cell mediated immunity (GO:0002717)	1/19	0.131673	0.387734	1.26193	-1.1956	LAG3
negative regulation of T cell apoptotic process (GO:0070233)	1/18	0.125193	0.387734	1.2621	-1.19576	ADA
bone remodeling (GO:0046849)	1/17	0.118666	0.387734	1.26318	-1.19678	LRP5
mitotic cytokinesis (GO:0000281)	1/22	0.150826	0.398612	1.31098	-1.20579	SNX33
regulation of keratinocyte proliferation (GO:0010837)	1/22	0.150826	0.398612	1.31264	-1.20732	FGF7
positive regulation of membrane protein ectodomain proteolysis (GO:0051044)	1/15	0.105466	0.387734	1.27602	-1.20895	SNX33
nuclear-transcribed mRNA poly(A) tail shortening (GO:0000289)	1/25	0.16956	0.409819	1.35601	-1.20961	ZFP36
renal tubule development (GO:0061326)	1/20	0.138104	0.391439	1.28989	-1.20982	JAG1
positive regulation of cellular response to insulin stimulus (GO:1900078)	1/13	0.0920689	0.387734	1.27877	-1.21156	IGF2
positive regulation of natural killer cell mediated cytotoxicity (GO:0045954)	1/18	0.125193	0.387734	1.27939	-1.21214	LAG3
negative regulation of calcium ion transmembrane transporter activity (GO:1901020)	1/18	0.125193	0.387734	1.28085	-1.21352	FKBP1B
hyaluronan catabolic process (GO:0030214)	1/14	0.098792	0.387734	1.28585	-1.21826	CEMIP
melanosome organization (GO:0032438)	1/22	0.150826	0.398612	1.32584	-1.21946	PMEL
protein localization to cell surface (GO:0034394)	1/18	0.125193	0.387734	1.29406	-1.22604	FGF7
regulation of protein targeting to membrane (GO:0090313)	1/22	0.150826	0.398612	1.33393	-1.2269	CEMIP
spinal cord development (GO:0021510)	1/19	0.131673	0.387734	1.29557	-1.22747	NPFF
negative regulation of calcium ion transmembrane transport (GO:1903170)	1/18	0.125193	0.387734	1.29707	-1.22889	FKBP1B
thymic T cell selection (GO:0045061)	1/20	0.138104	0.391439	1.31395	-1.23238	ITPKB
somatic stem cell division (GO:0048103)	1/16	0.11209	0.387734	1.30272	-1.23425	FGFR1
long term synaptic depression (GO:0060292)	1/14	0.098792	0.387734	1.30456	-1.23598	GRID2IP
osteoblast development (GO:0002076)	1/19	0.131673	0.387734	1.30541	-1.2368	LRP5
granulocyte activation (GO:0036230)	1/21	0.144489	0.393638	1.32761	-1.23776	ACKR2
prostanoid biosynthetic process (GO:0046457)	1/14	0.098792	0.387734	1.30686	-1.23817	PTGDS
aorta morphogenesis (GO:0035909)	1/18	0.125193	0.387734	1.30853	-1.23975	JAG1
cell migration involved in gastrulation (GO:0042074)	1/14	0.098792	0.387734	1.30996	-1.24111	LRP5
substrate-independent telencephalic tangential interneuron migration (GO:0021843)	1/8	0.057699	0.387734	1.31019	-1.24132	ARX
mechanoreceptor differentiation (GO:0042490)	1/21	0.144489	0.393638	1.3332	-1.24298	JAG1
positive regulation of odontogenesis (GO:0042482)	1/10	0.0715994	0.387734	1.31214	-1.24317	WNT6
positive regulation of nitric-oxide synthase activity (GO:0051000)	1/14	0.098792	0.387734	1.31512	-1.24599	HTR2B
regulation of osteoblast proliferation (GO:0033688)	1/20	0.138104	0.391439	1.32889	-1.2464	LRP5
cellular response to osmotic stress (GO:0071470)	1/20	0.138104	0.391439	1.33809	-1.25503	SLC2A4
gastrulation with mouth forming second (GO:0001702)	1/21	0.144489	0.393638	1.34843	-1.25718	LRP5
negative regulation of circadian rhythm (GO:0042754)	1/13	0.0920689	0.387734	1.3287	-1.25886	ADA
positive regulation of protein targeting to membrane (GO:0090314)	1/17	0.118666	0.387734	1.33163	-1.26164	CEMIP
positive regulation of glycogen biosynthetic process (GO:0045725)	1/15	0.105466	0.387734	1.33233	-1.2623	IGF2
inner ear receptor cell differentiation (GO:0060113)	1/15	0.105466	0.387734	1.33481	-1.26465	JAG1
nucleotide salvage (GO:0043173)	1/14	0.098792	0.387734	1.33654	-1.26628	ADA
hair cell differentiation (GO:0035315)	1/15	0.105466	0.387734	1.33959	-1.26918	JAG1
T cell mediated immunity (GO:0002456)	1/20	0.138104	0.391439	1.35799	-1.27369	JAG1
positive regulation of steroid biosynthetic process (GO:0010893)	1/14	0.098792	0.387734	1.34494	-1.27425	IGF2
regulation of mast cell activation involved in immune response (GO:0033006)	1/19	0.131673	0.387734	1.3461	-1.27534	FES
regulation of thymocyte apoptotic process (GO:0070243)	1/15	0.105466	0.387734	1.34713	-1.27632	ADA
regulation of cardiac muscle contraction by calcium ion signaling (GO:0010882)	1/19	0.131673	0.387734	1.34985	-1.27889	FKBP1B
regulation of homotypic cell-cell adhesion (GO:0034110)	1/20	0.138104	0.391439	1.36362	-1.27897	LGALS1
apoptotic DNA fragmentation (GO:0006309)	1/20	0.138104	0.391439	1.3673	-1.28243	DNASE1L3
cellular biogenic amine biosynthetic process (GO:0042401)	1/20	0.138104	0.391439	1.36897	-1.28399	SAT1
neutrophil activation (GO:0042119)	1/19	0.131673	0.387734	1.35752	-1.28617	ACKR2
positive regulation of mRNA processing (GO:0050685)	1/22	0.150826	0.398612	1.41174	-1.29847	ZFP36
amine biosynthetic process (GO:0009309)	1/21	0.144489	0.393638	1.39274	-1.29849	SAT1
cell proliferation in forebrain (GO:0021846)	1/14	0.098792	0.387734	1.37231	-1.30018	ARX
negative regulation of glucose import (GO:0046325)	1/12	0.085296	0.387734	1.37487	-1.3026	MZB1
prostaglandin biosynthetic process (GO:0001516)	1/14	0.098792	0.387734	1.37696	-1.30458	PTGDS
embryonic eye morphogenesis (GO:0048048)	1/21	0.144489	0.393638	1.39972	-1.30499	LRP5
azole transport (GO:0045117)	1/17	0.118666	0.387734	1.37776	-1.30534	ADA
cell communication by electrical coupling (GO:0010644)	1/14	0.098792	0.387734	1.37932	-1.30682	FKBP1B
trophectodermal cell differentiation (GO:0001829)	1/17	0.118666	0.387734	1.38492	-1.31212	ADA
substrate-independent telencephalic tangential migration (GO:0021826)	1/8	0.057699	0.387734	1.38718	-1.31426	ARX
C21-steroid hormone metabolic process (GO:0008207)	1/21	0.144489	0.393638	1.41558	-1.31978	STARD5
regulation of germinal center formation (GO:0002634)	1/10	0.0715994	0.387734	1.39347	-1.32022	ADA
regulation of steroid hormone biosynthetic process (GO:0090030)	1/14	0.098792	0.387734	1.40072	-1.32709	IGF2
positive regulation of glycogen metabolic process (GO:0070875)	1/17	0.118666	0.387734	1.40311	-1.32936	IGF2
ruffle organization (GO:0031529)	1/21	0.144489	0.393638	1.42681	-1.33025	TPM1
negative regulation of meiotic cell cycle (GO:0051447)	1/18	0.125193	0.387734	1.40492	-1.33107	NPR2
negative regulation of calcium ion transport into cytosol (GO:0010523)	1/9	0.0646749	0.387734	1.40532	-1.33145	FKBP1B
embryonic camera-type eye morphogenesis (GO:0048596)	1/15	0.105466	0.387734	1.41384	-1.33953	LRP5
regulation of mRNA catabolic process (GO:0061013)	1/17	0.118666	0.387734	1.41592	-1.34149	ZFP36
positive regulation of mRNA catabolic process (GO:0061014)	1/15	0.105466	0.387734	1.41724	-1.34274	ZFP36
phosphatidylethanolamine metabolic process (GO:0046337)	1/15	0.105466	0.387734	1.41811	-1.34357	CHKB
nucleobase biosynthetic process (GO:0046112)	1/15	0.105466	0.387734	1.41966	-1.34503	ADA
serine family amino acid biosynthetic process (GO:0009070)	1/14	0.098792	0.387734	1.42227	-1.34751	CTH
positive regulation of protein oligomerization (GO:0032461)	1/18	0.125193	0.387734	1.42281	-1.34802	CCK
deoxyribonucleoside triphosphate metabolic process (GO:0009200)	1/19	0.131673	0.387734	1.42455	-1.34967	ADA
regulation of mRNA 3'-end processing (GO:0031440)	1/18	0.125193	0.387734	1.43858	-1.36296	ZFP36
lung-associated mesenchyme development (GO:0060484)	1/11	0.078473	0.387734	1.44044	-1.36472	FGFR1
polyamine metabolic process (GO:0006595)	1/21	0.144489	0.393638	1.46397	-1.3649	SAT1
protein refolding (GO:0042026)	1/19	0.131673	0.387734	1.44322	-1.36736	FKBP1B
cyclooxygenase pathway (GO:0019371)	1/15	0.105466	0.387734	1.44359	-1.36771	PTGDS
response to muramyl dipeptide (GO:0032495)	1/12	0.085296	0.387734	1.44497	-1.36902	JAG1
sulfate transport (GO:0008272)	1/15	0.105466	0.387734	1.44596	-1.36995	SLC13A4
regulation of interleukin-2 biosynthetic process (GO:0045076)	1/19	0.131673	0.387734	1.44809	-1.37198	LAG3
deoxyribonucleotide catabolic process (GO:0009264)	1/18	0.125193	0.387734	1.44943	-1.37324	ADA
positive T cell selection (GO:0043368)	1/13	0.0920689	0.387734	1.45163	-1.37532	ITPKB
positive regulation of antigen receptor-mediated signaling pathway (GO:0050857)	1/13	0.0920689	0.387734	1.45368	-1.37727	ADA
positive regulation of microtubule polymerization or depolymerization (GO:0031112)	1/15	0.105466	0.387734	1.45513	-1.37864	FES
purine deoxyribonucleotide metabolic process (GO:0009151)	1/16	0.11209	0.387734	1.45575	-1.37923	ADA
calcium-mediated signaling using intracellular calcium source (GO:0035584)	1/13	0.0920689	0.387734	1.45794	-1.3813	FKBP1B
mannosylation (GO:0097502)	1/18	0.125193	0.387734	1.45844	-1.38178	PIGZ
purine-containing compound salvage (GO:0043101)	1/16	0.11209	0.387734	1.46022	-1.38347	ADA
negative regulation of thymocyte apoptotic process (GO:0070244)	1/8	0.057699	0.387734	1.4604	-1.38364	ADA
positive regulation of hormone metabolic process (GO:0032352)	1/12	0.085296	0.387734	1.46091	-1.38411	IGF2
cytokinetic process (GO:0032506)	1/16	0.11209	0.387734	1.46126	-1.38445	SNX33
regulation of epithelial cell proliferation involved in prostate gland development (GO:0060768)	1/10	0.0715994	0.387734	1.46532	-1.38829	SERPINF1
glucocorticoid metabolic process (GO:0008211)	1/16	0.11209	0.387734	1.46575	-1.3887	HSD11B1
protein kinase C signaling (GO:0070528)	1/13	0.0920689	0.387734	1.47073	-1.39342	HTR2B
sulfur amino acid biosynthetic process (GO:0000097)	1/21	0.144489	0.393638	1.49723	-1.3959	CTH
amine catabolic process (GO:0009310)	1/16	0.11209	0.387734	1.48228	-1.40437	SAT1
G-protein coupled receptor internalization (GO:0002031)	1/11	0.078473	0.387734	1.48405	-1.40605	HTR2B
deoxyribose phosphate catabolic process (GO:0046386)	1/19	0.131673	0.387734	1.48771	-1.40951	ADA
negative regulation of B cell apoptotic process (GO:0002903)	1/10	0.0715994	0.387734	1.49005	-1.41172	ADA
purine nucleotide salvage (GO:0032261)	1/8	0.057699	0.387734	1.49235	-1.41391	ADA
positive regulation of macrophage cytokine production (GO:0060907)	1/8	0.057699	0.387734	1.4935	-1.415	SEMA7A
epithelial cell fate commitment (GO:0072148)	1/10	0.0715994	0.387734	1.49743	-1.41872	ARX
glucose catabolic process (GO:0006007)	1/16	0.11209	0.387734	1.50171	-1.42277	LRP5
regulation of gene expression by genetic imprinting (GO:0006349)	1/19	0.131673	0.387734	1.50548	-1.42635	IGF2
positive regulation of insulin receptor signaling pathway (GO:0046628)	1/9	0.0646749	0.387734	1.51277	-1.43325	IGF2
neuronal stem cell maintenance (GO:0097150)	1/13	0.0920689	0.387734	1.51529	-1.43564	JAG1
acrosome reaction (GO:0007340)	1/15	0.105466	0.387734	1.52007	-1.44017	PLCD4
anatomical structure regression (GO:0060033)	1/13	0.0920689	0.387734	1.5723	-1.48966	LRP5
organic cation transport (GO:0015695)	1/15	0.105466	0.387734	1.57788	-1.49494	SLC7A8
positive regulation of mRNA 3'-end processing (GO:0031442)	1/16	0.11209	0.387734	1.59957	-1.51549	ZFP36
secondary metabolite biosynthetic process (GO:0044550)	1/13	0.0920689	0.387734	1.60547	-1.52108	PMEL
cellular biogenic amine catabolic process (GO:0042402)	1/16	0.11209	0.387734	1.6064	-1.52196	SAT1
protein-cofactor linkage (GO:0018065)	1/12	0.085296	0.387734	1.60868	-1.52412	CTH
inner ear receptor cell development (GO:0060119)	1/12	0.085296	0.387734	1.60877	-1.52421	FGFR1
polyamine biosynthetic process (GO:0006596)	1/13	0.0920689	0.387734	1.61983	-1.53468	SAT1
phosphatidylethanolamine biosynthetic process (GO:0006646)	1/14	0.098792	0.387734	1.62298	-1.53767	CHKB
melanin metabolic process (GO:0006582)	1/12	0.085296	0.387734	1.62453	-1.53914	PMEL
astrocyte development (GO:0014002)	1/12	0.085296	0.387734	1.62602	-1.54055	LAMB2
regulation of glucose import in response to insulin stimulus (GO:2001273)	1/10	0.0715994	0.387734	1.62612	-1.54064	MZB1
positive regulation of T cell differentiation in thymus (GO:0033089)	1/10	0.0715994	0.387734	1.62728	-1.54174	ADA
C21-steroid hormone biosynthetic process (GO:0006700)	1/12	0.085296	0.387734	1.63892	-1.55277	STARD5
response to inactivity (GO:0014854)	1/8	0.057699	0.387734	1.63973	-1.55354	FBXO32
response to stimulus involved in regulation of muscle adaptation (GO:0014874)	1/10	0.0715994	0.387734	1.64984	-1.56312	FBXO32
cardiac right ventricle morphogenesis (GO:0003215)	1/10	0.0715994	0.387734	1.65368	-1.56676	JAG1
regulation of penile erection (GO:0060405)	1/8	0.057699	0.387734	1.65539	-1.56838	ADA
3'-UTR-mediated mRNA stabilization (GO:0070935)	1/12	0.085296	0.387734	1.66072	-1.57342	ZFP36
positive regulation of microtubule polymerization (GO:0031116)	1/11	0.078473	0.387734	1.66346	-1.57602	FES
cornea development in camera-type eye (GO:0061303)	1/8	0.057699	0.387734	1.66533	-1.57779	WNT6
Notch signaling involved in heart development (GO:0061314)	1/9	0.0646749	0.387734	1.69326	-1.60425	JAG1
positive regulation of myeloid leukocyte cytokine production involved in immune response (GO:0061081)	1/11	0.078473	0.387734	1.69427	-1.60521	SEMA7A
adenosine metabolic process (GO:0046085)	1/13	0.0920689	0.387734	1.7006	-1.61121	ADA
toxin transport (GO:1901998)	1/9	0.0646749	0.387734	1.71041	-1.62051	SLC7A8
short-term memory (GO:0007614)	1/8	0.057699	0.387734	1.72811	-1.63728	SERPINF1
cell communication by electrical coupling involved in cardiac conduction (GO:0086064)	1/12	0.085296	0.387734	1.73777	-1.64643	FKBP1B
regulation of glycogen (starch) synthase activity (GO:2000465)	1/8	0.057699	0.387734	1.74221	-1.65063	IGF2
positive thymic T cell selection (GO:0045059)	1/10	0.0715994	0.387734	1.7425	-1.6509	ITPKB
positive regulation of nuclear-transcribed mRNA catabolic process, deadenylation-dependent decay (GO:1900153)	1/12	0.085296	0.387734	1.74332	-1.65168	ZFP36
Peyer's patch development (GO:0048541)	1/9	0.0646749	0.387734	1.74402	-1.65234	ADA
regulation of phospholipid biosynthetic process (GO:0071071)	1/10	0.0715994	0.387734	1.75254	-1.66042	HTR2B
purine nucleobase biosynthetic process (GO:0009113)	1/12	0.085296	0.387734	1.76438	-1.67163	ADA
positive regulation of actin cytoskeleton reorganization (GO:2000251)	1/12	0.085296	0.387734	1.76497	-1.6722	FES
positive regulation of response to oxidative stress (GO:1902884)	1/9	0.0646749	0.387734	1.76507	-1.6723	MMP3
purine deoxyribonucleoside triphosphate metabolic process (GO:0009215)	1/11	0.078473	0.387734	1.76583	-1.67301	ADA
regulation of hydrogen peroxide metabolic process (GO:0010310)	1/10	0.0715994	0.387734	1.79688	-1.70243	MMP3
sulfur amino acid catabolic process (GO:0000098)	1/12	0.085296	0.387734	1.80339	-1.7086	CTH
regulation of neuron projection regeneration (GO:0070570)	1/10	0.0715994	0.387734	1.80956	-1.71444	FKBP1B
keratan sulfate catabolic process (GO:0042340)	1/12	0.085296	0.387734	1.81178	-1.71654	FMOD
homocysteine metabolic process (GO:0050667)	1/8	0.057699	0.387734	1.81493	-1.71953	CTH
negative regulation of phosphoprotein phosphatase activity (GO:0032515)	1/9	0.0646749	0.387734	1.81591	-1.72045	FKBP1B
glomerular basement membrane development (GO:0032836)	1/10	0.0715994	0.387734	1.8249	-1.72898	LAMB2
negative regulation of ryanodine-sensitive calcium-release channel activity (GO:0060315)	1/10	0.0715994	0.387734	1.83331	-1.73695	FKBP1B
regulation of axon regeneration (GO:0048679)	1/10	0.0715994	0.387734	1.84144	-1.74465	FKBP1B
nephron tubule formation (GO:0072079)	1/9	0.0646749	0.387734	1.84561	-1.7486	WNT6
histamine secretion (GO:0001821)	1/8	0.057699	0.387734	1.86328	-1.76534	ADA
positive regulation of cellular response to oxidative stress (GO:1900409)	1/9	0.0646749	0.387734	1.86442	-1.76641	MMP3
retina vasculature morphogenesis in camera-type eye (GO:0061299)	1/11	0.078473	0.387734	1.86507	-1.76703	LRP5
neuronal action potential propagation (GO:0019227)	1/8	0.057699	0.387734	1.87745	-1.77876	FKBP1B
regulation of nuclear-transcribed mRNA catabolic process, deadenylation-dependent decay (GO:1900151)	1/12	0.085296	0.387734	1.87907	-1.7803	ZFP36
embryonic retina morphogenesis in camera-type eye (GO:0060059)	1/8	0.057699	0.387734	1.88326	-1.78427	LRP5
purine deoxyribonucleotide catabolic process (GO:0009155)	1/9	0.0646749	0.387734	1.88821	-1.78896	ADA
melanin biosynthetic process (GO:0042438)	1/11	0.078473	0.387734	1.90236	-1.80236	PMEL
outer ear morphogenesis (GO:0042473)	1/8	0.057699	0.387734	1.90838	-1.80807	FGFR1
glomerular epithelial cell development (GO:0072310)	1/9	0.0646749	0.387734	1.91124	-1.81077	LAMB2
pinocytosis (GO:0006907)	1/11	0.078473	0.387734	1.92715	-1.82585	SNX33
exocrine pancreas development (GO:0031017)	1/9	0.0646749	0.387734	1.92892	-1.82753	IGF2
positive regulation of osteoblast proliferation (GO:0033690)	1/9	0.0646749	0.387734	1.94312	-1.84098	LRP5
histamine transport (GO:0051608)	1/10	0.0715994	0.387734	1.94512	-1.84288	ADA
response to redox state (GO:0051775)	1/11	0.078473	0.387734	1.94809	-1.84569	FKBP1B
cysteine metabolic process (GO:0006534)	1/8	0.057699	0.387734	1.96819	-1.86474	CTH
protein maturation by protein folding (GO:0022417)	1/9	0.0646749	0.387734	1.99047	-1.88585	FKBP1B
positive regulation of nuclear-transcribed mRNA poly(A) tail shortening (GO:0060213)	1/11	0.078473	0.387734	1.99378	-1.88898	ZFP36
L-alpha-amino acid transmembrane transport (GO:1902475)	1/8	0.057699	0.387734	1.99959	-1.89448	SLC7A8
regulation of nuclear-transcribed mRNA poly(A) tail shortening (GO:0060211)	1/11	0.078473	0.387734	2.01014	-1.90448	ZFP36
mucosal-associated lymphoid tissue development (GO:0048537)	1/9	0.0646749	0.387734	2.01179	-1.90605	ADA
receptor guanylyl cyclase signaling pathway (GO:0007168)	1/11	0.078473	0.387734	2.03691	-1.92984	NPR2
glomerular visceral epithelial cell development (GO:0072015)	1/8	0.057699	0.387734	2.0428	-1.93542	LAMB2
positive regulation of hormone biosynthetic process (GO:0046886)	1/9	0.0646749	0.387734	2.04539	-1.93787	IGF2
sarcoplasmic reticulum calcium ion transport (GO:0070296)	1/10	0.0715994	0.387734	2.05162	-1.94378	FKBP1B
glucocorticoid biosynthetic process (GO:0006704)	1/10	0.0715994	0.387734	2.0595	-1.95124	HSD11B1
RNA destabilization (GO:0050779)	1/8	0.057699	0.387734	2.10444	-1.99383	ZFP36
paraxial mesoderm development (GO:0048339)	1/8	0.057699	0.387734	2.17346	-2.05921	FGFR1
negative regulation of translation, ncRNA-mediated (GO:0040033)	1/9	0.0646749	0.387734	2.17778	-2.0633	ZFP36
membrane tubulation (GO:0097320)	1/10	0.0715994	0.387734	2.19316	-2.07788	SNX33
auditory receptor cell differentiation (GO:0042491)	1/9	0.0646749	0.387734	2.19432	-2.07898	JAG1
tooth mineralization (GO:0034505)	1/9	0.0646749	0.387734	2.31052	-2.18907	FAM20A
negative regulation of translation involved in gene silencing by miRNA (GO:0035278)	1/9	0.0646749	0.387734	2.33696	-2.21412	ZFP36
regulation of translation, ncRNA-mediated (GO:0045974)	1/9	0.0646749	0.387734	2.50149	-2.37	ZFP36
