# Supplementary material for: Regulating transcriptional activity by phosphorylation: A new mechanism for the ARX homeodomain transcription factor
Source: PLoS One. 2018 Nov 12;13(11):e0206914. doi: 10.1371/journal.pone.0206914 (PMC6231642; doi:10.1371/journal.pone.0206914)
Supplement: S2 Table — Functional enrichment analysis of gene ontology (GO) terms for cellular component, shows the differentially expressed genes due to ARX WT or ARX phosphorylation mutants compared to UT in alpha TC cells, with a log2 fold change with +/->1 cutoff value used as the input into EnrichR. The GO terms were ranked based on the combined EnrichR score of both the p-value (Fisher exact test) and the z-score (deviation from the expected rank) (Chen et al 2013, BMC Bioinformatics, 14, 128). (XLSX) [file pone.0206914.s002.xlsx]

## Sheet: aTC_UTvWT_Enrichment
Supplementary File 9: Enrichment analysis of cellular component of deregulated genes in alpha TC cells.
Functional enrichment analysis of gene ontology (GO) terms for cellular component, shows the differentially expressed genes due to ARX WT or ARX phosphorylation mutants compared to UT in alpha TC cells, with a log2 fold change with +/->1 cutoff value used as the input into EnrichR. The GO terms were ranked based on the combined EnrichR score of both the p-value (Fisher exact test) and the z-score…
Term	Overlap	P-value	Adjusted P-value	Z-score	Combined Score	Genes
photoreceptor disc membrane (GO:0097381)	2/15	0.00172506	0.177681	-2.69656	4.65902	PDE6G;ABCA4
transcription elongation factor complex (GO:0008023)	2/43	0.0137622	0.43785	-2.45743	2.02954	AFF1;ELL3
ciliary membrane (GO:0060170)	2/43	0.0137622	0.43785	-2.32664	1.92152	PDE6G;ABCA4
cell projection membrane (GO:0031253)	3/196	0.048148	0.43785	-2.28316	1.88561	PDE6G;ABCA4;TPM1
synaptic vesicle (GO:0008021)	2/86	0.0497005	0.43785	-2.10459	1.73814	DOC2A;LGI3
proton-transporting ATP synthase complex (GO:0045259)	1/21	0.0836667	0.43785	-2.06291	1.70371	PPIF
nuclear euchromatin (GO:0005719)	1/21	0.0836667	0.43785	-2.04282	1.68712	JUN
myosin filament (GO:0032982)	1/21	0.0836667	0.43785	-2.04126	1.68584	MYOM1
integral component of mitochondrial outer membrane (GO:0031307)	1/16	0.0643962	0.43785	-2.02921	1.67588	MGARP
M band (GO:0031430)	1/14	0.0565764	0.43785	-1.99905	1.65097	MYOM1
lysosome (GO:0005764)	3/261	0.0946278	0.43785	-1.99658	1.64893	DOC2A;LAPTM5;TRIP10
muscle myosin complex (GO:0005859)	1/18	0.072152	0.43785	-1.99144	1.64469	MYOM1
mitochondrial proton-transporting ATP synthase complex (GO:0005753)	1/21	0.0836667	0.43785	-1.98959	1.64316	PPIF
lytic vacuole (GO:0000323)	3/261	0.0946278	0.43785	-1.9764	1.63227	DOC2A;LAPTM5;TRIP10
myofilament (GO:0036379)	1/9	0.0367432	0.43785	-1.89148	1.56213	MYOM1
integral component of nuclear inner membrane (GO:0005639)	1/11	0.0447254	0.43785	-1.81673	1.5004	P2RX7
vacuole (GO:0005773)	3/293	0.122348	0.445507	-1.84046	1.48809	DOC2A;LAPTM5;TRIP10
nuclear membrane part (GO:0044453)	1/12	0.048692	0.43785	-1.80172	1.488	P2RX7
filamentous actin (GO:0031941)	1/22	0.0874735	0.43785	-1.7549	1.44933	TPM1
cleavage furrow (GO:0032154)	1/24	0.0950402	0.43785	-1.72871	1.4277	RHOB
cell division site part (GO:0032155)	1/27	0.106274	0.43785	-1.66398	1.37424	RHOB
sarcoplasmic reticulum membrane (GO:0033017)	1/23	0.0912646	0.43785	-1.62821	1.34471	TMEM38B
cell surface furrow (GO:0097610)	1/24	0.0950402	0.43785	-1.60475	1.32533	RHOB
mitochondrial membrane part (GO:0044455)	2/167	0.152714	0.449416	-1.64751	1.31769	PPIF;MGARP
euchromatin (GO:0000791)	1/27	0.106274	0.43785	-1.5884	1.31182	JUN
contractile fiber part (GO:0044449)	2/167	0.152714	0.449416	-1.58871	1.27066	MYOM1;TPM1
myofibril (GO:0030016)	1/24	0.0950402	0.43785	-1.50535	1.24324	TPM1
myosin II complex (GO:0016460)	1/25	0.0988003	0.43785	-1.47119	1.21503	MYOM1
extracellular matrix (GO:0031012)	3/348	0.175773	0.463633	-1.56898	1.20601	SPON1;TGFB2;LTBP4
sarcomere (GO:0030017)	1/31	0.121039	0.445507	-1.35859	1.09848	TPM1
axon terminus (GO:0043679)	1/34	0.131954	0.445507	-1.32868	1.0743	NPFF
proton-transporting two-sector ATPase complex (GO:0016469)	1/35	0.135563	0.445507	-1.31694	1.0648	PPIF
mitochondrial matrix (GO:0005759)	2/208	0.213706	0.477875	-1.44162	1.0645	ARG2;PPIF
microbody lumen (GO:0031907)	1/35	0.135563	0.445507	-1.29133	1.04409	HACL1
integral component of organelle membrane (GO:0031301)	2/211	0.218272	0.477875	-1.37633	1.01629	P2RX7;MGARP
peroxisomal matrix (GO:0005782)	1/35	0.135563	0.445507	-1.24836	1.00935	HACL1
ciliary part (GO:0044441)	2/223	0.236618	0.477875	-1.36502	1.00794	PDE6G;ABCA4
integral component of mitochondrial membrane (GO:0032592)	1/37	0.142735	0.445507	-1.23285	0.996815	MGARP
contractile fiber (GO:0043292)	1/36	0.139156	0.445507	-1.16362	0.940835	TPM1
cilium (GO:0005929)	2/243	0.267361	0.481996	-1.2395	0.90461	KIF7;PPEF2
neuron projection terminus (GO:0044306)	1/44	0.16738	0.463633	-1.15434	0.887298	NPFF
proteinaceous extracellular matrix (GO:0005578)	2/239	0.261204	0.481996	-1.15623	0.843842	SPON1;LTBP4
endoplasmic reticulum-Golgi intermediate compartment (GO:0005793)	1/47	0.177726	0.463633	-1.09518	0.841828	SERPINH1
ruffle membrane (GO:0032587)	1/49	0.184553	0.463633	-1.06923	0.821875	TPM1
perikaryon (GO:0043204)	1/48	0.181146	0.463633	-1.05033	0.807346	NPFF
platelet alpha granule lumen (GO:0031093)	1/48	0.181146	0.463633	-1.01945	0.783611	TGFB2
kinesin complex (GO:0005871)	1/53	0.198039	0.474372	-1.04957	0.782727	KIF7
nuclear chromosome (GO:0000228)	1/57	0.211305	0.477875	-1.04775	0.773662	JUN
stress fiber (GO:0001725)	1/53	0.198039	0.474372	-1.01701	0.75845	TPM1
actin filament bundle (GO:0032432)	1/55	0.204699	0.477875	-1.00037	0.738676	TPM1
actomyosin (GO:0042641)	1/62	0.227583	0.477875	-0.950242	0.701664	TPM1
microbody part (GO:0044438)	1/71	0.25605	0.481996	-0.949444	0.692922	HACL1
peroxisomal part (GO:0044439)	1/71	0.25605	0.481996	-0.924948	0.675044	HACL1
myosin complex (GO:0016459)	1/64	0.234	0.477875	-0.910773	0.67252	MYOM1
secretory granule lumen (GO:0034774)	1/62	0.227583	0.477875	-0.866502	0.63983	TGFB2
transcriptional repressor complex (GO:0017053)	1/70	0.252939	0.481996	-0.867456	0.633086	JUN
vesicle lumen (GO:0031983)	1/76	0.271415	0.481996	-0.847227	0.618322	TGFB2
cytoplasmic membrane-bounded vesicle lumen (GO:0060205)	1/76	0.271415	0.481996	-0.824333	0.601614	TGFB2
leading edge membrane (GO:0031256)	1/95	0.326996	0.561343	-0.945068	0.545704	TPM1
oxidoreductase complex (GO:1990204)	1/88	0.307024	0.535991	-0.870464	0.542854	GPD1
cytosol (GO:0005829)	12/2529	0.356211	0.60147	-0.97846	0.497428	CCNA1;JUN;CHKB;STARD5;CTH;TPM1;GPD1;MATK;TRIP10;PLCD3;SAT1;RHOB
peroxisome (GO:0005777)	1/109	0.365249	0.606784	-0.927259	0.463242	HACL1
microbody (GO:0042579)	1/123	0.401352	0.645926	-0.909607	0.397562	HACL1
microtubule cytoskeleton (GO:0015630)	1/120	0.393791	0.643816	-0.875973	0.385727	CCNA1
nucleoplasm (GO:0005654)	5/1051	0.443437	0.681702	-0.992025	0.380108	GINS1;CCNA1;HEYL;JUN;ATF3
synapse part (GO:0044456)	2/395	0.490097	0.695985	-1.01067	0.366293	DOC2A;LGI3
axon part (GO:0033267)	1/133	0.425891	0.674873	-0.909594	0.35768	NPFF
microtubule associated complex (GO:0005875)	1/138	0.437785	0.681702	-0.909473	0.348477	KIF7
plasma membrane region (GO:0098590)	2/395	0.490097	0.695985	-0.944497	0.342312	PDE6G;ABCA4
extracellular space (GO:0005615)	5/1120	0.499453	0.695985	-0.860034	0.3117	SPON1;TGFB2;NPFF;LTBP4;SERPINH1
endoplasmic reticulum lumen (GO:0005788)	1/154	0.474233	0.695985	-0.841406	0.304949	SERPINH1
nuclear membrane (GO:0031965)	1/149	0.463101	0.695985	-0.840535	0.304633	TMEM38B
axon (GO:0030424)	1/161	0.489436	0.695985	-0.826484	0.299541	TGFB2
chromosome (GO:0005694)	1/166	0.500028	0.695985	-0.814509	0.295201	JUN
nuclear chromatin (GO:0000790)	1/177	0.522573	0.708223	-0.797607	0.275171	JUN
endosome membrane (GO:0010008)	1/175	0.51855	0.708223	-0.744078	0.256704	RHOB
endosomal part (GO:0044440)	1/200	0.566516	0.748092	-0.785054	0.227846	RHOB
lysosomal membrane (GO:0005765)	1/196	0.559172	0.747983	-0.743402	0.215865	LAPTM5
extracellular region (GO:0005576)	6/1585	0.65196	0.809063	-1.01239	0.214504	FGF7;TGFB2;WIF1;LGI3;NPFF;LTBP4
vacuolar membrane (GO:0005774)	1/208	0.580844	0.757303	-0.736497	0.20474	LAPTM5
cytoplasmic membrane-bounded vesicle (GO:0016023)	2/492	0.609195	0.784339	-0.841697	0.20446	DOC2A;LGI3
dendrite (GO:0030425)	1/236	0.627404	0.797811	-0.750215	0.169462	NPFF
transcription factor complex (GO:0005667)	1/268	0.674384	0.820507	-0.691031	0.136708	JUN
integral component of plasma membrane (GO:0005887)	4/1066	0.651963	0.809063	-0.644655	0.136589	P2RX7;SLC13A4;ABCA4;LAPTM5
chromatin (GO:0000785)	1/289	0.701982	0.821964	-0.690239	0.135328	JUN
neuronal cell body (GO:0043025)	1/270	0.677118	0.820507	-0.646186	0.127837	TGFB2
Golgi apparatus (GO:0005794)	3/865	0.70226	0.821964	-0.647965	0.12704	FGF7;TRIP10;STMN4
vacuolar part (GO:0044437)	1/285	0.69691	0.821964	-0.644961	0.126451	LAPTM5
nuclear chromosome part (GO:0044454)	1/327	0.746173	0.839064	-0.637326	0.111831	JUN
microtubule (GO:0005874)	1/360	0.779253	0.839064	-0.60062	0.10539	KIF7
cell body (GO:0044297)	1/315	0.732967	0.839064	-0.578587	0.101524	TGFB2
focal adhesion (GO:0005925)	1/352	0.771647	0.839064	-0.575949	0.101061	RHOB
cell-substrate adherens junction (GO:0005924)	1/358	0.777375	0.839064	-0.567675	0.0996092	RHOB
mitochondrion (GO:0005739)	4/1269	0.780265	0.839064	-0.539562	0.0946764	ARG2;GPD1;PCBD2;MGARP
cell-substrate junction (GO:0030055)	1/362	0.781115	0.839064	-0.530472	0.0930812	RHOB
cytoplasmic vesicle part (GO:0044433)	1/363	0.78204	0.839064	-0.499721	0.0876855	TGFB2
intracellular (GO:0005622)	2/730	0.811314	0.859309	-0.573996	0.087033	SAT1;PLCD4
adherens junction (GO:0005912)	1/405	0.817595	0.859309	-0.458512	0.0695224	RHOB
anchoring junction (GO:0070161)	1/419	0.828123	0.861582	-0.447016	0.0665987	RHOB
cell surface (GO:0009986)	1/437	0.84078	0.865508	-0.405453	0.0585631	KISS1R
endoplasmic reticulum membrane (GO:0005789)	1/449	0.848702	0.865508	-0.394129	0.0569275	TMEM38B
nucleolus (GO:0005730)	3/1653	0.972176	0.976392	-0.303507	0.00725113	TRIP10;ATF3;ELL3
extracellular vesicular exosome (GO:0070062)	6/2717	0.976392	0.976392	-0.287643	0.00687212	CTH;GPD1;TRIP10;LTBP4;SERPINH1;RHOB

## Sheet: aTC_UTvS37AS67A_log2fc1_Enrich
Supplementary File 9: Enrichment analysis of cellular component of deregulated genes in alpha TC cells.
Functional enrichment analysis of gene ontology (GO) terms for cellular component, shows the differentially expressed genes due to ARX WT or ARX phosphorylation mutants compared to UT in alpha TC cells, with a log2 fold change with +/->1 cutoff value used as the input into EnrichR. The GO terms were ranked based on the combined EnrichR score of both the p-value (Fisher exact test) and the z-score…
Term	Overlap	P-value	Adjusted P-value	Z-score	Combined Score	Genes
myofibril (GO:0030016)	2/24	0.00299545	0.0808772	-2.50264	6.29369	TPM1;CAPN3
mast cell granule (GO:0042629)	2/18	0.00168251	0.0808772	-2.45188	6.16605	LAT2;PIK3CD
extracellular matrix (GO:0031012)	6/348	0.0011744	0.0808772	-2.25136	5.66176	WNT6;LGALS1;LAMB2;SERPINF1;CILP2;FMOD
contractile fiber part (GO:0044449)	4/167	0.00252073	0.0808772	-2.24284	5.64034	MYOM1;TPM1;CAPN3;FBXO32
T-tubule (GO:0030315)	2/36	0.00666025	0.119885	-2.37977	5.04803	CACNB1;CAPN3
contractile fiber (GO:0043292)	2/36	0.00666025	0.119885	-2.26009	4.79417	TPM1;CAPN3
lytic vacuole (GO:0000323)	4/261	0.012019	0.144227	-2.19317	4.24678	LAT2;PLEKHF1;LAPTM5;PIK3CD
lysosome (GO:0005764)	4/261	0.012019	0.144227	-2.17401	4.20967	LAT2;PLEKHF1;LAPTM5;PIK3CD
proteinaceous extracellular matrix (GO:0005578)	4/239	0.00891273	0.137511	-2.06092	4.08898	WNT6;LGALS1;CILP2;FMOD
vacuole (GO:0005773)	4/293	0.0176599	0.190727	-2.1725	3.59965	LAT2;PLEKHF1;LAPTM5;PIK3CD
endosome membrane (GO:0010008)	3/175	0.0217912	0.21395	-2.04362	3.15129	PMEL;PLEKHF1;RHOB
endosomal part (GO:0044440)	3/200	0.0307149	0.238977	-2.09263	2.99536	PMEL;PLEKHF1;RHOB
Z disc (GO:0030018)	2/87	0.035404	0.238977	-1.85991	2.66225	CAPN3;FBXO32
Golgi lumen (GO:0005796)	2/86	0.0346648	0.238977	-1.82133	2.60703	WNT6;FMOD
vacuolar part (GO:0044437)	3/285	0.0730482	0.273592	-1.78831	2.31786	PLEKHF1;LAPTM5;FMOD
intracellular (GO:0005622)	5/730	0.102321	0.301619	-1.76605	2.11677	LGALS1;PLXND1;CAPN3;SAT1;PLCD4
basal lamina (GO:0005605)	1/16	0.053054	0.273592	-1.33767	1.73378	LAMB2
extracellular region (GO:0005576)	8/1585	0.168534	0.353682	-1.66038	1.72573	PMEL;WNT6;LAMB2;SERPINF1;PTGDS;FMOD;CKLF;FGFR1
intraciliary transport particle B (GO:0030992)	1/20	0.0658781	0.273592	-1.32648	1.71927	KIF17
myosin filament (GO:0032982)	1/21	0.0690573	0.273592	-1.2533	1.62443	MYOM1
phosphatidylinositol 3-kinase complex (GO:0005942)	1/16	0.053054	0.273592	-1.24017	1.6074	PIK3CD
M band (GO:0031430)	1/14	0.046577	0.273592	-1.22205	1.58392	MYOM1
muscle myosin complex (GO:0005859)	1/18	0.0594875	0.273592	-1.16941	1.5157	MYOM1
synaptonemal complex (GO:0000795)	1/17	0.0562762	0.273592	-1.16919	1.51541	MSH4
cell division site part (GO:0032155)	1/27	0.0879098	0.287705	-1.20528	1.50156	RHOB
membrane raft (GO:0045121)	2/200	0.148129	0.353682	-1.42644	1.48258	LAT2;PTRF
lysosomal membrane (GO:0005765)	2/196	0.143445	0.352092	-1.40887	1.47067	PLEKHF1;LAPTM5
mismatch repair complex (GO:0032300)	1/16	0.053054	0.273592	-1.12972	1.46425	MSH4
cleavage furrow (GO:0032154)	1/24	0.078531	0.273592	-1.10384	1.43071	RHOB
vacuolar membrane (GO:0005774)	2/208	0.157591	0.353682	-1.3755	1.42963	PLEKHF1;LAPTM5
melanosome (GO:0042470)	1/22	0.0722258	0.273592	-1.10073	1.42668	PMEL
filamentous actin (GO:0031941)	1/22	0.0722258	0.273592	-1.08549	1.40693	TPM1
cell surface furrow (GO:0097610)	1/24	0.078531	0.273592	-1.04106	1.34933	RHOB
pigment granule (GO:0048770)	1/22	0.0722258	0.273592	-1.03596	1.34273	PMEL
myosin II complex (GO:0016460)	1/25	0.0816678	0.275629	-0.988847	1.27433	MYOM1
extracellular space (GO:0005615)	6/1120	0.180116	0.353682	-1.19732	1.24445	WNT6;LGALS1;SERPINF1;FMOD;PTGDS;CKLF
late endosome membrane (GO:0031902)	1/29	0.0941099	0.298937	-1.01631	1.22721	PMEL
endoplasmic reticulum membrane (GO:0005789)	3/449	0.196261	0.365452	-1.20884	1.21684	PMEL;PTGDS;TMEM38B
sarcoplasmic reticulum membrane (GO:0033017)	1/23	0.0753837	0.273592	-0.927913	1.20268	TMEM38B
sarcomere (GO:0030017)	1/31	0.100269	0.301619	-0.954059	1.14353	TPM1
cytoplasmic stress granule (GO:0010494)	1/32	0.103332	0.301619	-0.886118	1.06209	ZFP36
transcription elongation factor complex (GO:0008023)	1/43	0.136364	0.349885	-0.979048	1.02815	ELL3
voltage-gated calcium channel complex (GO:0005891)	1/38	0.121501	0.328052	-0.911091	1.01549	CACNB1
DNA repair complex (GO:1990391)	1/33	0.106386	0.30236	-0.813037	0.972503	MSH4
sarcoplasmic reticulum (GO:0016529)	1/40	0.127476	0.33579	-0.873287	0.952992	CACNB1
ruffle membrane (GO:0032587)	1/49	0.153872	0.353682	-0.907359	0.943071	TPM1
spindle microtubule (GO:0005876)	1/44	0.139306	0.349885	-0.89214	0.93688	CAPN6
rough endoplasmic reticulum (GO:0005791)	1/35	0.112462	0.311434	-0.796415	0.929072	PTGDS
kinesin complex (GO:0005871)	1/53	0.16535	0.353682	-0.865156	0.899207	KIF17
myofilament (GO:0036379)	1/9	0.0301931	0.238977	-0.610884	0.874411	MYOM1
stress fiber (GO:0001725)	1/53	0.16535	0.353682	-0.837956	0.870936	TPM1
calcium channel complex (GO:0034704)	1/57	0.176674	0.353682	-0.832352	0.865111	CACNB1
plasma membrane raft (GO:0044853)	1/58	0.179481	0.353682	-0.823691	0.85611	PTRF
actin filament bundle (GO:0032432)	1/55	0.171031	0.353682	-0.796784	0.828144	TPM1
caveola (GO:0005901)	1/58	0.179481	0.353682	-0.794746	0.826026	PTRF
laminin complex (GO:0043256)	1/10	0.0334919	0.238977	-0.53814	0.770287	LAMB2
actomyosin (GO:0042641)	1/62	0.190616	0.365452	-0.733175	0.738029	TPM1
myosin complex (GO:0016459)	1/64	0.196128	0.365452	-0.725968	0.730774	MYOM1
integral component of plasma membrane (GO:0005887)	5/1066	0.296038	0.47795	-0.96851	0.715002	TMPRSS9;PLXND1;LAPTM5;MCHR1;FGFR1
basement membrane (GO:0005604)	1/77	0.231063	0.402497	-0.775078	0.705373	LAMB2
nonmotile primary cilium (GO:0031513)	1/67	0.204326	0.367787	-0.675728	0.675897	MCHR1
microtubule (GO:0005874)	2/360	0.346884	0.52649	-1.03583	0.66451	CAPN6;KIF17
synaptic vesicle (GO:0008021)	1/86	0.254368	0.43606	-0.800552	0.664439	CADM1
leading edge membrane (GO:0031256)	1/95	0.276977	0.467399	-0.852806	0.648621	TPM1
lysosomal lumen (GO:0043202)	1/67	0.204326	0.367787	-0.63581	0.635969	FMOD
vacuolar lumen (GO:0005775)	1/70	0.212442	0.376127	-0.635605	0.621512	FMOD
cytoplasmic ribonucleoprotein granule (GO:0036464)	1/111	0.315515	0.486794	-0.829852	0.597422	ZFP36
sperm part (GO:0097223)	1/103	0.296506	0.47795	-0.792525	0.585081	EQTN
ribonucleoprotein granule (GO:0035770)	1/111	0.315515	0.486794	-0.809497	0.582768	ZFP36
primary cilium (GO:0072372)	1/99	0.286807	0.476541	-0.772075	0.572263	MCHR1
lamellipodium (GO:0030027)	1/111	0.315515	0.486794	-0.756131	0.544349	PLXND1
plasma membrane region (GO:0098590)	2/395	0.389724	0.545627	-0.84565	0.512312	CADM1;PTRF
cytosol (GO:0005829)	10/2529	0.355868	0.52649	-0.754712	0.484166	ZFP36;CHKB;STARD5;TPM1;PIK3CD;CAPN3;PLCD3;SAT1;RHOB;KHK
extracellular matrix part (GO:0044420)	1/127	0.352027	0.52649	-0.715701	0.459139	LAMB2
microtubule associated complex (GO:0005875)	1/138	0.376009	0.541453	-0.724432	0.444438	KIF17
basolateral plasma membrane (GO:0016323)	1/138	0.376009	0.541453	-0.690779	0.423793	CADM1
early endosome (GO:0005769)	1/141	0.382396	0.543405	-0.680912	0.415288	EQTN
cell surface (GO:0009986)	2/437	0.439482	0.578831	-0.754705	0.412631	WNT6;LGALS1
cation channel complex (GO:0034703)	1/147	0.394978	0.545627	-0.634773	0.384558	CACNB1
nuclear membrane (GO:0031965)	1/149	0.399116	0.545627	-0.614827	0.372474	TMEM38B
endoplasmic reticulum lumen (GO:0005788)	1/154	0.409338	0.552607	-0.618224	0.366674	WNT6
axon (GO:0030424)	1/161	0.423363	0.564483	-0.604284	0.345556	CADM1
cytoplasmic membrane-bounded vesicle (GO:0016023)	2/492	0.501243	0.636873	-0.742158	0.33485	PMEL;CADM1
cell projection membrane (GO:0031253)	1/196	0.488709	0.632847	-0.699964	0.320252	TPM1
cytosolic part (GO:0044445)	1/198	0.492214	0.632847	-0.628985	0.287777	PIK3CD
dendrite (GO:0030425)	1/236	0.55449	0.689958	-0.650681	0.241483	CADM1
Golgi apparatus (GO:0005794)	3/865	0.568577	0.689958	-0.628444	0.233231	PMEL;STMN4;PTGDS
cilium (GO:0005929)	1/243	0.565111	0.689958	-0.610497	0.22657	MCHR1
synapse (GO:0045202)	1/243	0.565111	0.689958	-0.609733	0.226287	LAMB2
ion channel complex (GO:0034702)	1/258	0.587038	0.696902	-0.547153	0.197583	CACNB1
receptor complex (GO:0043235)	1/272	0.606518	0.712	-0.566471	0.192418	FGFR1
extracellular vesicular exosome (GO:0070062)	9/2717	0.587204	0.696902	-0.517736	0.18696	LAT2;LGALS1;CADM1;LAMB2;SERPINF1;CILP2;PTGDS;RHOB;KHK
transporter complex (GO:1990351)	1/291	0.631515	0.72557	-0.516582	0.165718	CACNB1
transmembrane transporter complex (GO:1902495)	1/286	0.625092	0.72557	-0.508231	0.163039	CACNB1
nuclear chromosome part (GO:0044454)	1/327	0.674661	0.758993	-0.516703	0.142487	MSH4
cell-cell junction (GO:0005911)	1/335	0.683551	0.761067	-0.461698	0.12606	CADM1
nucleolus (GO:0005730)	5/1653	0.671871	0.758993	-0.435801	0.120177	ABTB2;PRRX1;FBXO32;ELL3;STOX1
focal adhesion (GO:0005925)	1/352	0.701654	0.762224	-0.436361	0.118479	RHOB
cell-substrate junction (GO:0030055)	1/362	0.711823	0.762224	-0.430831	0.116977	RHOB
cell-substrate adherens junction (GO:0005924)	1/358	0.707797	0.762224	-0.427725	0.116134	RHOB
cytoplasmic vesicle part (GO:0044433)	1/363	0.712821	0.762224	-0.398523	0.108205	EQTN
synapse part (GO:0044456)	1/395	0.743015	0.785404	-0.395615	0.0955633	CADM1
perinuclear region of cytoplasm (GO:0048471)	1/411	0.756917	0.785404	-0.360489	0.0870786	CAPN6
adherens junction (GO:0005912)	1/405	0.751793	0.785404	-0.360066	0.0869764	RHOB
anchoring junction (GO:0070161)	1/419	0.763588	0.785404	-0.329004	0.0794731	RHOB
mitochondrial membrane (GO:0031966)	1/457	0.792888	0.807848	-0.333665	0.0711978	COX16
nucleoplasm (GO:0005654)	1/1051	0.974702	0.983812	-0.224014	0.00365605	PTRF
mitochondrion (GO:0005739)	1/1269	0.988499	0.988499	-0.266883	0.00308729	PTRF

## Sheet: aTC_UTvS174A_log2fc1_Enrichment
Supplementary File 9: Enrichment analysis of cellular component of deregulated genes in alpha TC cells.
Functional enrichment analysis of gene ontology (GO) terms for cellular component, shows the differentially expressed genes due to ARX WT or ARX phosphorylation mutants compared to UT in alpha TC cells, with a log2 fold change with +/->1 cutoff value used as the input into EnrichR. The GO terms were ranked based on the combined EnrichR score of both the p-value (Fisher exact test) and the z-score…
Term	Overlap	P-value	Adjusted P-value	Z-score	Combined Score	Genes
myofibril (GO:0030016)	3/24	0.000717046	0.0555711	-2.61996	7.57194	OBSCN;ABLIM2;TPM1
contractile fiber part (GO:0044449)	7/167	0.000248743	0.0385551	-2.28372	7.43503	MYL4;MYOM1;OBSCN;SYNPO2;FKBP1B;TPM1;FBXO32
contractile fiber (GO:0043292)	3/36	0.00237064	0.122483	-2.34131	4.91625	OBSCN;ABLIM2;TPM1
M band (GO:0031430)	2/14	0.00466913	0.144743	-2.38755	4.61465	MYOM1;OBSCN
Z disc (GO:0030018)	4/87	0.00398418	0.144743	-2.13653	4.12948	OBSCN;SYNPO2;FKBP1B;FBXO32
sarcoplasmic reticulum membrane (GO:0033017)	2/23	0.0124286	0.321072	-2.27015	2.5791	FKBP1B;TMEM38B
extracellular matrix (GO:0031012)	7/348	0.015101	0.33438	-2.13763	2.34172	WNT6;LGALS1;LAMB2;SERPINF1;MMP3;CILP2;FMOD
extracellular region (GO:0005576)	18/1585	0.0452892	0.572728	-2.47036	1.37684	SFTPB;PMEL;CEMIP;JAG1;LAMB2;NPFF;SERPINF1;PMCH;MMP3;IGF2;CCK;WNT6;FGF7;MZB1;PTGDS;FMOD;CPA5;FGFR1
integral component of plasma membrane (GO:0005887)	14/1066	0.0267462	0.518207	-2.07343	1.36303	TMPRSS9;JAG1;SLC13A4;PTGDR2;LAPTM5;HTR2B;HTR3A;SLC2A4;MCHR1;SLC7A8;MIP;ACKR2;S1PR4;FGFR1
proteinaceous extracellular matrix (GO:0005578)	5/239	0.0326816	0.562849	-2.02323	1.16284	WNT6;LGALS1;MMP3;CILP2;FMOD
external side of plasma membrane (GO:0009897)	4/191	0.0537024	0.572728	-2.05767	1.14683	SEMA7A;LAG3;SLC2A4;ADA
perikaryon (GO:0043204)	2/48	0.0491658	0.572728	-1.99409	1.1114	NPFF;CCK
coated pit (GO:0005905)	2/54	0.060624	0.572728	-1.88703	1.05172	CEMIP;SLC2A4
side of membrane (GO:0098552)	4/235	0.0972312	0.572728	-1.83533	1.02291	SEMA7A;LAG3;SLC2A4;ADA
endoplasmic reticulum membrane (GO:0005789)	6/449	0.116762	0.572728	-1.77724	0.990537	HSD11B1;PMEL;FKBP1B;VRK2;PTGDS;TMEM38B
lytic vacuole (GO:0000323)	4/261	0.128787	0.572728	-1.75962	0.980717	SFTPB;LAPTM5;TRIP10;ADA
lysosome (GO:0005764)	4/261	0.128787	0.572728	-1.74028	0.969938	SFTPB;LAPTM5;TRIP10;ADA
myosin complex (GO:0016459)	2/64	0.0814737	0.572728	-1.72919	0.963757	MYL4;MYOM1
nonmotile primary cilium (GO:0031513)	2/67	0.0881044	0.572728	-1.68809	0.940847	ARR3;MCHR1
vacuole (GO:0005773)	4/293	0.172616	0.572728	-1.50842	0.840711	SFTPB;LAPTM5;TRIP10;ADA
actin cytoskeleton (GO:0015629)	3/193	0.172144	0.572728	-1.46015	0.813807	ABLIM2;SYNPO2;FAM129B
adherens junction (GO:0005912)	5/405	0.181854	0.572728	-1.44297	0.804229	FES;SYNPO2;SORBS3;FAM129B;RHOB
Golgi lumen (GO:0005796)	2/86	0.133298	0.572728	-1.42814	0.795968	WNT6;FMOD
anchoring junction (GO:0070161)	5/419	0.199651	0.572728	-1.39112	0.775331	FES;SYNPO2;SORBS3;FAM129B;RHOB
primary cilium (GO:0072372)	2/99	0.166618	0.572728	-1.30166	0.725475	ARR3;MCHR1
extrinsic component of membrane (GO:0019898)	2/115	0.209277	0.572728	-1.02905	0.573536	FES;SNX33
focal adhesion (GO:0005925)	4/352	0.263931	0.596852	-1.09442	0.564814	FES;SYNPO2;SORBS3;RHOB
cell-substrate adherens junction (GO:0005924)	4/358	0.273734	0.596852	-1.06749	0.55092	FES;SYNPO2;SORBS3;RHOB
cell-substrate junction (GO:0030055)	4/362	0.280304	0.596852	-1.02868	0.530886	FES;SYNPO2;SORBS3;RHOB
synapse (GO:0045202)	3/243	0.268346	0.596852	-1.02151	0.527186	LAMB2;HTR2B;ARR3
axon part (GO:0033267)	2/133	0.258376	0.596852	-0.930307	0.480119	NPFF;CCK
Golgi apparatus (GO:0005794)	8/865	0.310503	0.596852	-0.862693	0.445225	TRAPPC3L;PMEL;FGF7;FES;TRIP10;STMN4;FAM20A;PTGDS
extracellular space (GO:0005615)	10/1120	0.316617	0.596852	-0.747604	0.385829	WNT6;LGALS1;NPFF;SERPINF1;MMP3;IGF2;CCK;FMOD;PTGDS;ADA
receptor complex (GO:0043235)	3/272	0.326806	0.596852	-0.724657	0.373986	ITGA10;LRP5;FGFR1
myosin filament (GO:0032982)	1/21	0.144489	0.572728	-0.662337	0.36915	MYOM1
filamentous actin (GO:0031941)	1/22	0.150826	0.572728	-0.659508	0.367573	TPM1
muscle myosin complex (GO:0005859)	1/18	0.125193	0.572728	-0.646303	0.360214	MYOM1
endoplasmic reticulum lumen (GO:0005788)	2/154	0.315815	0.596852	-0.658803	0.339999	WNT6;MZB1
basal lamina (GO:0005605)	1/16	0.11209	0.572728	-0.588423	0.327955	LAMB2
cytosol (GO:0005829)	21/2529	0.320081	0.596852	-0.624193	0.322138	CHKB;STARD5;TPM1;SNX33;SORBS3;SAT1;RHOB;FAM129B;ITPKB;MYL4;ZFP36;DOK2;OBSCN;GSTA4;FES;CTH;FKBP1B;TRIP10;PLCD3;PLCD1;ADA
multivesicular body (GO:0005771)	1/23	0.157117	0.572728	-0.568166	0.316664	SLC2A4
cell surface furrow (GO:0097610)	1/24	0.163362	0.572728	-0.539994	0.300963	RHOB
trans-Golgi network transport vesicle (GO:0030140)	1/13	0.0920689	0.572728	-0.529782	0.295271	SLC2A4
gap junction (GO:0005921)	1/15	0.105466	0.572728	-0.510103	0.284303	MIP
pigment granule (GO:0048770)	1/22	0.150826	0.572728	-0.507372	0.282781	PMEL
axon (GO:0030424)	2/161	0.334788	0.596852	-0.523484	0.270163	CCK;HTR3A
cleavage furrow (GO:0032154)	1/24	0.163362	0.572728	-0.478978	0.266956	RHOB
myosin II complex (GO:0016460)	1/25	0.16956	0.572728	-0.452905	0.252424	MYOM1
melanosome (GO:0042470)	1/22	0.150826	0.572728	-0.451262	0.251508	PMEL
axon initial segment (GO:0043194)	1/11	0.078473	0.572728	-0.437241	0.243694	CCK
cell projection cytoplasm (GO:0032838)	1/13	0.0920689	0.572728	-0.42201	0.235205	ADA
cell division site part (GO:0032155)	1/27	0.181821	0.572728	-0.402551	0.22436	RHOB
endomembrane system (GO:0012505)	1/12	0.085296	0.572728	-0.383528	0.213757	SLC2A4
cornified envelope (GO:0001533)	1/23	0.157117	0.572728	-0.328218	0.182931	EVPL
dendrite cytoplasm (GO:0032839)	1/13	0.0920689	0.572728	-0.323201	0.180134	ADA
endosome membrane (GO:0010008)	2/175	0.372242	0.604115	-0.337971	0.170334	PMEL;RHOB
extrinsic component of cytoplasmic side of plasma membrane (GO:0031234)	1/26	0.175713	0.572728	-0.29974	0.167059	FES
Golgi-associated vesicle (GO:0005798)	1/29	0.193902	0.572728	-0.2588	0.144241	SLC2A4
A band (GO:0031672)	1/9	0.0646749	0.572728	-0.256814	0.143134	MYL4
integrin complex (GO:0008305)	1/31	0.205805	0.572728	-0.235118	0.131042	ITGA10
late endosome membrane (GO:0031902)	1/29	0.193902	0.572728	-0.225828	0.125864	PMEL
postsynaptic membrane (GO:0045211)	2/195	0.42421	0.632838	-0.267468	0.122378	HTR3A;GRID2IP
photoreceptor inner segment (GO:0001917)	1/26	0.175713	0.572728	-0.205466	0.114515	ARR3
endosomal part (GO:0044440)	2/200	0.436862	0.632838	-0.201676	0.0922753	PMEL;RHOB
cytoplasmic membrane-bounded vesicle (GO:0016023)	4/492	0.495595	0.695468	-0.244464	0.0887822	PMEL;ALS2CL;SNX33;SLC2A4
laminin complex (GO:0043256)	1/10	0.0715994	0.572728	-0.147641	0.0822869	LAMB2
myofilament (GO:0036379)	1/9	0.0646749	0.572728	-0.130661	0.0728234	MYOM1
cytoplasmic vesicle part (GO:0044433)	3/363	0.50515	0.695468	-0.175886	0.0638766	CEMIP;IGF2;SEC31B
synaptic membrane (GO:0097060)	2/228	0.504787	0.695468	-0.167365	0.0607819	HTR3A;GRID2IP
sarcomere (GO:0030017)	1/31	0.205805	0.572728	-0.100048	0.0557615	TPM1
protein complex involved in cell adhesion (GO:0098636)	1/31	0.205805	0.572728	-0.0985016	0.0548994	ITGA10
vesicle coat (GO:0030120)	1/31	0.205805	0.572728	-0.0942283	0.0525177	SEC31B
dendrite (GO:0030425)	2/236	0.523212	0.711385	-0.093289	0.0317688	NPFF;CCK
cilium (GO:0005929)	2/243	0.538955	0.714685	-0.0797754	0.0267976	ARR3;MCHR1
synapse part (GO:0044456)	3/395	0.562234	0.714685	-0.0583287	0.0195934	HTR3A;CCK;GRID2IP
actin filament (GO:0005884)	1/44	0.279034	0.596852	-0.0328993	0.0169789	ACKR2
vesicle membrane (GO:0012506)	2/249	0.552165	0.714685	-0.0428501	0.0143939	CEMIP;SLC2A4
terminal bouton (GO:0043195)	1/39	0.251699	0.596852	-0.0197476	0.0101915	CCK
axon terminus (GO:0043679)	1/34	0.223334	0.572728	-0.0147723	0.00823324	NPFF
neuron projection terminus (GO:0044306)	1/44	0.279034	0.596852	-0.0122689	0.00633184	NPFF
mitochondrion (GO:0005739)	3/1269	0.996358	0.999671	0.629063	-0.000206981	NDUFA12;LRP5;PTRF
nucleoplasm (GO:0005654)	1/1051	0.999671	0.999671	0.6976	-0.000229532	PTRF
nucleolus (GO:0005730)	6/1653	0.985898	0.998785	0.660344	-0.000802732	PRRX1;TRIP10;HDGFRP3;FBXO32;STOX1;FAM129B
perinuclear region of cytoplasm (GO:0048471)	1/411	0.95425	0.973083	0.5812	-0.0158583	SLC2A4
peroxisomal matrix (GO:0005782)	1/35	0.229091	0.572728	0.0290224	-0.0161755	HACL1
cell pole (GO:0060187)	1/9	0.0646749	0.572728	0.0296634	-0.0165328	ASTN2
plasma membrane region (GO:0098590)	1/395	0.94835	0.973083	0.617279	-0.0168427	PTRF
organelle inner membrane (GO:0019866)	1/360	0.932679	0.963769	0.542758	-0.02003	NDUFA12
mitochondrial respiratory chain complex I (GO:0005747)	1/47	0.294957	0.596852	0.0411746	-0.0212497	NDUFA12
clathrin-coated vesicle membrane (GO:0030665)	1/48	0.300187	0.596852	0.0416442	-0.021492	CEMIP
cell-cell junction (GO:0005911)	1/335	0.918676	0.959419	0.539941	-0.0223685	MIP
mitochondrial inner membrane (GO:0005743)	1/341	0.92228	0.959419	0.540739	-0.0224016	NDUFA12
extracellular vesicular exosome (GO:0070062)	15/2717	0.916029	0.959419	0.556031	-0.0230351	LAMB2;SERPINF1;IGF2;SLC2A4;EVPL;RHOB;FAM129B;LGALS1;SLC7A8;CTH;TRIP10;CILP2;FAM20A;PTGDS;PLCD1
photoreceptor outer segment (GO:0001750)	1/34	0.223334	0.572728	0.0448735	-0.02501	ARR3
transporter complex (GO:1990351)	1/291	0.886652	0.941308	0.507165	-0.0306756	FKBP1B
transmembrane transporter complex (GO:1902495)	1/286	0.882299	0.941308	0.514796	-0.0311372	FKBP1B
cytoplasmic stress granule (GO:0010494)	1/32	0.211691	0.572728	0.0563641	-0.0314142	ZFP36
ruffle membrane (GO:0032587)	1/49	0.305378	0.596852	0.0638452	-0.0329497	TPM1
neuronal cell body (GO:0043025)	2/270	0.596288	0.741809	0.11256	-0.0336174	HTR3A;ADA
mitochondrial membrane (GO:0031966)	2/457	0.85523	0.92056	0.406527	-0.0336495	NDUFA12;VRK2
intracellular (GO:0005622)	4/730	0.793263	0.872026	0.285842	-0.0391419	LGALS1;ABI3;SAT1;PLCD4
respiratory chain complex I (GO:0045271)	1/47	0.294957	0.596852	0.0774165	-0.0399536	NDUFA12
ion channel complex (GO:0034702)	1/258	0.854672	0.92056	0.492127	-0.0407348	FKBP1B
cell surface (GO:0009986)	3/437	0.630852	0.758	0.157231	-0.0435641	WNT6;LGALS1;ADA
platelet alpha granule lumen (GO:0031093)	1/48	0.300187	0.596852	0.0970487	-0.0500856	IGF2
vacuolar part (GO:0044437)	2/285	0.625778	0.757778	0.182982	-0.0507527	LAPTM5;FMOD
cytoplasmic vesicle membrane (GO:0030659)	1/229	0.819262	0.894265	0.489424	-0.0546947	CEMIP
NADH dehydrogenase complex (GO:0030964)	1/47	0.294957	0.596852	0.110398	-0.0569752	NDUFA12
rough endoplasmic reticulum (GO:0005791)	1/35	0.229091	0.572728	0.10851	-0.0604774	PTGDS
cell projection membrane (GO:0031253)	1/196	0.768451	0.863115	0.430886	-0.0634296	TPM1
microbody lumen (GO:0031907)	1/35	0.229091	0.572728	0.113869	-0.0634644	HACL1
vacuolar membrane (GO:0005774)	1/208	0.788389	0.872026	0.481596	-0.0659476	LAPTM5
membrane raft (GO:0045121)	1/200	0.775296	0.864539	0.458696	-0.0667674	PTRF
lysosomal membrane (GO:0005765)	1/196	0.768451	0.863115	0.466543	-0.0686785	LAPTM5
cell body (GO:0044297)	2/315	0.679737	0.786263	0.289945	-0.0697212	HTR3A;ADA
secretory granule (GO:0030141)	1/176	0.730993	0.833117	0.449897	-0.0821429	SLC2A4
mitochondrial membrane part (GO:0044455)	1/167	0.712229	0.817745	0.433059	-0.0871338	NDUFA12
extrinsic component of plasma membrane (GO:0019897)	1/52	0.320723	0.596852	0.169951	-0.0877097	FES
chromosome, telomeric region (GO:0000781)	1/53	0.325763	0.596852	0.170072	-0.0877719	EID3
apical part of cell (GO:0045177)	1/87	0.476696	0.683401	0.242252	-0.092219	JAG1
late endosome (GO:0005770)	1/107	0.54926	0.714685	0.288305	-0.0968455	SLC2A4
peroxisome (GO:0005777)	1/109	0.555943	0.714685	0.298473	-0.100261	HACL1
leading edge membrane (GO:0031256)	1/95	0.507019	0.695468	0.277396	-0.100742	TPM1
microtubule cytoskeleton (GO:0015630)	1/120	0.590973	0.741809	0.35019	-0.104589	FES
stress fiber (GO:0001725)	1/53	0.325763	0.596852	0.206543	-0.106594	TPM1
microbody (GO:0042579)	1/123	0.600041	0.741809	0.362082	-0.108141	HACL1
cation channel complex (GO:0034703)	1/147	0.66575	0.784521	0.447042	-0.108489	FKBP1B
early endosome (GO:0005769)	1/141	0.650404	0.775481	0.42737	-0.108668	SAMD9L
lamellipodium (GO:0030027)	1/111	0.562526	0.714685	0.327846	-0.110128	ABI3
cytoplasmic ribonucleoprotein granule (GO:0036464)	1/111	0.562526	0.714685	0.330371	-0.110976	ZFP36
oxidoreductase complex (GO:1990204)	1/88	0.480585	0.683401	0.292423	-0.111318	NDUFA12
peroxisomal part (GO:0044439)	1/71	0.410383	0.629796	0.243823	-0.112734	HACL1
nuclear membrane (GO:0031965)	1/149	0.670715	0.784521	0.472679	-0.114711	TMEM38B
chromosomal region (GO:0098687)	1/124	0.603019	0.741809	0.387065	-0.115602	EID3
extracellular matrix part (GO:0044420)	1/127	0.611821	0.746711	0.400412	-0.116951	LAMB2
ribonucleoprotein granule (GO:0035770)	1/111	0.562526	0.714685	0.351776	-0.118166	ZFP36
anchored component of membrane (GO:0031225)	1/150	0.67317	0.784521	0.491045	-0.119168	SEMA7A
plasma membrane raft (GO:0044853)	1/58	0.35041	0.596852	0.232945	-0.12022	PTRF
calcium channel complex (GO:0034704)	1/57	0.345553	0.596852	0.233148	-0.120325	FKBP1B
coated vesicle (GO:0030135)	1/75	0.427705	0.632838	0.267421	-0.122356	SLC2A4
actomyosin (GO:0042641)	1/62	0.369481	0.604115	0.243626	-0.122785	TPM1
coated vesicle membrane (GO:0030662)	1/66	0.387997	0.619994	0.259962	-0.124273	CEMIP
microbody part (GO:0044438)	1/71	0.410383	0.629796	0.270269	-0.124961	HACL1
membrane coat (GO:0030117)	1/55	0.335731	0.596852	0.243857	-0.125851	SEC31B
actin filament bundle (GO:0032432)	1/55	0.335731	0.596852	0.250211	-0.129131	TPM1
caveola (GO:0005901)	1/58	0.35041	0.596852	0.260758	-0.134574	PTRF
vesicle lumen (GO:0031983)	1/76	0.431956	0.632838	0.294884	-0.134922	IGF2
transport vesicle (GO:0030133)	1/62	0.369481	0.604115	0.278225	-0.140223	SLC2A4
clathrin-coated vesicle (GO:0030136)	1/57	0.345553	0.596852	0.274345	-0.141586	SLC2A4
cytoplasmic membrane-bounded vesicle lumen (GO:0060205)	1/76	0.431956	0.632838	0.318184	-0.145582	IGF2
vacuolar lumen (GO:0005775)	1/70	0.405972	0.629796	0.319793	-0.147859	FMOD
basement membrane (GO:0005604)	1/77	0.436175	0.632838	0.330525	-0.151229	LAMB2
secretory granule lumen (GO:0034774)	1/62	0.369481	0.604115	0.345183	-0.173969	IGF2
lysosomal lumen (GO:0043202)	1/67	0.39254	0.620855	0.365048	-0.174003	FMOD
sarcolemma (GO:0042383)	1/63	0.374162	0.604115	0.347278	-0.175025	SLC2A4
