# Supplementary material for: Regulating transcriptional activity by phosphorylation: A new mechanism for the ARX homeodomain transcription factor
Source: PLoS One. 2018 Nov 12;13(11):e0206914. doi: 10.1371/journal.pone.0206914 (PMC6231642; doi:10.1371/journal.pone.0206914)
Supplement: S3 Table — Functional enrichment analysis of gene ontology (GO) terms for molecular function, shows the differentially expressed genes due to ARX WT or ARX phosphorylation mutants compared to UT in alpha TC cells, with a log2 fold change with +/->1 cutoff value used as the input into EnrichR. The GO terms were ranked based on the combined EnrichR score of both the p-value (Fisher exact test) and the z-score (deviation from the expected rank) (Chen et al 2013, BMC Bioinformatics, 14, 128). (XLSX) [file pone.0206914.s003.xlsx]

## Sheet: aTC_UTvWT_Enrichment
Supplementary File 10: Enrichment analysis of Molecular Function of deregulated genes in alpha TC cells.
Functional enrichment analysis of gene ontology (GO) terms for Molecular Function , shows the differentially expressed genes due to ARX WT or ARX phosphorylation mutants compared to UT in alpha TC cells, with a log2 fold change with +/->1 cutoff value used as the input into EnrichR. The GO terms were ranked based on the combined EnrichR score of both the p-value (Fisher exact test) and the z-scor…
Term	Overlap	P-value	Adjusted P-value	Z-score	Combined Score	Genes
phosphatidylinositol phospholipase C activity (GO:0004435)	2/28	0.00599694	0.268313	-2.80321	3.6879	PLCD3;PLCD4
phospholipase C activity (GO:0004629)	2/30	0.00686432	0.268313	-2.63732	3.46966	PLCD3;PLCD4
lyase activity (GO:0016829)	4/177	0.0063312	0.268313	-2.4032	3.16166	GUCY1B2;CTH;HACL1;PCBD2
RNA polymerase II core promoter proximal region sequence-specific DNA binding transcription factor activity (GO:0000982)	4/204	0.0103197	0.268313	-2.31601	3.04694	HEYL;JUN;OTX1;ATF3
phospholipase activity (GO:0004620)	3/90	0.00624579	0.268313	-2.29386	3.0178	ASPG;PLCD3;PLCD4
phosphoric diester hydrolase activity (GO:0008081)	3/90	0.00624579	0.268313	-2.27475	2.99267	PDE6G;PLCD3;PLCD4
RNA polymerase II transcription regulatory region sequence-specific DNA binding transcription factor activity involved in positive regulation of transcription (GO:0001228)	4/202	0.00997973	0.268313	-2.27148	2.98836	HEYL;JUN;OTX1;ATF3
lipase activity (GO:0016298)	3/105	0.00953382	0.268313	-2.27144	2.98831	ASPG;PLCD3;PLCD4
structural constituent of muscle (GO:0008307)	2/41	0.0125642	0.286254	-2.31494	2.89571	MYOM1;TPM1
neuropeptide receptor activity (GO:0008188)	2/43	0.0137622	0.286254	-2.25517	2.82093	KISS1R;SORCS2
phosphoric ester hydrolase activity (GO:0042578)	5/360	0.0170108	0.321658	-2.35894	2.67566	PDE6G;PLCD3;PPEF2;PLCD4;DUSP14
RNA polymerase II regulatory region sequence-specific DNA binding (GO:0000977)	4/284	0.0305378	0.345338	-2.2723	2.41599	HEYL;JUN;OTX1;ATF3
RNA polymerase II regulatory region DNA binding (GO:0001012)	4/288	0.0319103	0.345338	-2.26624	2.40954	HEYL;JUN;OTX1;ATF3
peptide binding (GO:0042277)	3/172	0.0348163	0.345338	-2.26045	2.40338	TGFB2;KISS1R;PPIF
amide binding (GO:0033218)	3/177	0.0374114	0.345338	-2.24266	2.38447	TGFB2;KISS1R;PPIF
RNA polymerase II core promoter proximal region sequence-specific DNA binding transcription factor activity involved in positive regulation of transcription (GO:0001077)	3/151	0.024987	0.345338	-2.15731	2.29372	HEYL;JUN;OTX1
transcription regulatory region sequence-specific DNA binding (GO:0000976)	4/340	0.0530398	0.345338	-2.14392	2.27948	HEYL;JUN;OTX1;ATF3
neurotransmitter receptor activity (GO:0030594)	2/74	0.0379097	0.345338	-2.06252	2.19294	KISS1R;SORCS2
enhancer binding (GO:0035326)	2/83	0.046641	0.345338	-2.04395	2.17319	JUN;ELL3
sequence-specific DNA binding RNA polymerase II transcription factor activity (GO:0000981)	4/397	0.0831408	0.345338	-1.92811	2.05003	HEYL;JUN;OTX1;ATF3
RNA polymerase II transcription factor binding transcription factor activity (GO:0001076)	2/112	0.0789539	0.345338	-1.83156	1.94737	HEYL;JUN
oxidoreductase activity, acting on the CH-OH group of donors, NAD or NADP as acceptor (GO:0016616)	2/115	0.0826105	0.345338	-1.78714	1.90014	SDR42E1;GPD1
G-protein coupled peptide receptor activity (GO:0008528)	2/121	0.0900761	0.345338	-1.77119	1.88319	KISS1R;SORCS2
cofactor binding (GO:0048037)	3/266	0.0987694	0.345338	-1.76991	1.88182	CTH;GPD1;HACL1
peptide receptor activity (GO:0001653)	2/123	0.0926079	0.345338	-1.74189	1.85204	KISS1R;SORCS2
hydrolase activity, acting on carbon-nitrogen (but not peptide) bonds (GO:0016810)	2/123	0.0926079	0.345338	-1.55264	1.65082	ARG2;ASPG
transforming growth factor beta-activated receptor activity (GO:0005024)	1/17	0.0682821	0.345338	-1.52802	1.62464	LTBP4
Hsp90 protein binding (GO:0051879)	1/18	0.072152	0.345338	-1.5257	1.62217	PPEF2
oxidoreductase activity, acting on CH-OH group of donors (GO:0016614)	2/131	0.102937	0.345338	-1.51664	1.61254	SDR42E1;GPD1
mitogen-activated protein kinase kinase kinase binding (GO:0031435)	1/21	0.0836667	0.345338	-1.4299	1.52031	PPEF2
phospholipid-translocating ATPase activity (GO:0004012)	1/15	0.0604943	0.345338	-1.42822	1.51853	ABCA4
transmembrane receptor protein serine/threonine kinase activity (GO:0004675)	1/17	0.0682821	0.345338	-1.41049	1.49968	LTBP4
cGMP binding (GO:0030553)	1/17	0.0682821	0.345338	-1.37206	1.45881	PDE6G
sulfate transmembrane transporter activity (GO:0015116)	1/14	0.0565764	0.345338	-1.36633	1.45273	SLC13A4
protein homodimerization activity (GO:0042803)	5/653	0.134929	0.413493	-1.63902	1.44744	P2RX7;HEYL;MYOM1;TGFB2;GPD1
MAP kinase phosphatase activity (GO:0033549)	1/16	0.0643962	0.345338	-1.35893	1.44486	DUSP14
purinergic nucleotide receptor activity (GO:0001614)	1/19	0.076006	0.345338	-1.35634	1.4421	P2RX7
lysophospholipase activity (GO:0004622)	1/15	0.0604943	0.345338	-1.34569	1.43078	ASPG
transforming growth factor beta receptor binding (GO:0005160)	1/22	0.0874735	0.345338	-1.34167	1.42651	TGFB2
transforming growth factor beta binding (GO:0050431)	1/16	0.0643962	0.345338	-1.31563	1.39882	LTBP4
nucleotide receptor activity (GO:0016502)	1/19	0.076006	0.345338	-1.31139	1.39431	P2RX7
HMG box domain binding (GO:0071837)	1/18	0.072152	0.345338	-1.26727	1.3474	JUN
R-SMAD binding (GO:0070412)	1/22	0.0874735	0.345338	-1.2509	1.33	JUN
Hsp70 protein binding (GO:0030544)	1/22	0.0874735	0.345338	-1.24157	1.32008	PPEF2
lipopolysaccharide binding (GO:0001530)	1/18	0.072152	0.345338	-1.2306	1.30841	P2RX7
3',5'-cyclic-GMP phosphodiesterase activity (GO:0047555)	1/11	0.0447254	0.345338	-1.22863	1.30632	PDE6G
MAP kinase tyrosine/serine/threonine phosphatase activity (GO:0017017)	1/15	0.0604943	0.345338	-1.20467	1.28085	DUSP14
growth factor activity (GO:0008083)	2/163	0.146964	0.426501	-1.48286	1.26361	FGF7;TGFB2
chemoattractant activity (GO:0042056)	1/22	0.0874735	0.345338	-1.17922	1.25378	FGF7
RNA polymerase II core promoter proximal region sequence-specific DNA binding (GO:0000978)	2/167	0.152714	0.426501	-1.41581	1.20647	OTX1;ATF3
purinergic receptor activity (GO:0035586)	1/23	0.0912646	0.345338	-1.12164	1.19257	P2RX7
hydrolase activity, acting on carbon-nitrogen (but not peptide) bonds, in linear amidines (GO:0016813)	1/12	0.048692	0.345338	-1.12067	1.19153	ARG2
phosphoprotein phosphatase activity (GO:0004721)	2/172	0.159964	0.426501	-1.38936	1.18393	PPEF2;DUSP14
secondary active sulfate transmembrane transporter activity (GO:0008271)	1/11	0.0447254	0.345338	-1.11024	1.18044	SLC13A4
core promoter proximal region DNA binding (GO:0001159)	2/178	0.168747	0.426501	-1.3707	1.16803	OTX1;ATF3
core promoter proximal region sequence-specific DNA binding (GO:0000987)	2/176	0.16581	0.426501	-1.36863	1.16626	OTX1;ATF3
cyclase activity (GO:0009975)	1/22	0.0874735	0.345338	-1.08769	1.15646	GUCY1B2
RNA polymerase II core promoter sequence-specific DNA binding transcription factor activity (GO:0000983)	1/10	0.0407425	0.345338	-1.08753	1.15629	HEYL
guanylate cyclase activity (GO:0004383)	1/9	0.0367432	0.345338	-1.08588	1.15454	GUCY1B2
phosphorus-oxygen lyase activity (GO:0016849)	1/22	0.0874735	0.345338	-1.07124	1.13898	GUCY1B2
RNA polymerase II transcription corepressor activity (GO:0001106)	1/24	0.0950402	0.345338	-1.06326	1.13049	HEYL
neuropeptide hormone activity (GO:0005184)	1/23	0.0912646	0.345338	-1.03206	1.09731	NPFF
coenzyme binding (GO:0050662)	2/188	0.183562	0.428998	-1.25858	1.06514	GPD1;HACL1
carbon-sulfur lyase activity (GO:0016846)	1/11	0.0447254	0.345338	-0.994488	1.05737	CTH
glycosaminoglycan binding (GO:0005539)	2/190	0.186548	0.429589	-1.23664	1.04487	FGF7;LTBP4
sulfur compound transmembrane transporter activity (GO:1901682)	1/26	0.102545	0.345338	-0.921312	0.979569	SLC13A4
fibroblast growth factor receptor binding (GO:0005104)	1/24	0.0950402	0.345338	-0.886441	0.942492	FGF7
guanyl nucleotide binding (GO:0019001)	3/406	0.237745	0.466518	-1.22921	0.937226	GUCY1B2;PDE6G;RHOB
guanyl ribonucleotide binding (GO:0032561)	3/405	0.236642	0.466518	-1.2276	0.935994	GUCY1B2;PDE6G;RHOB
sulfur compound binding (GO:1901681)	2/206	0.210667	0.448484	-1.15594	0.926931	FGF7;HACL1
steroid dehydrogenase activity (GO:0016229)	1/28	0.109988	0.357462	-0.894487	0.920182	SDR42E1
transcription corepressor activity (GO:0003714)	2/208	0.213706	0.448998	-1.13403	0.90806	HEYL;ATF3
steroid dehydrogenase activity, acting on the CH-OH group of donors, NAD or NADP as acceptor (GO:0033764)	1/25	0.0988003	0.345338	-0.848428	0.902076	SDR42E1
beta-amyloid binding (GO:0001540)	1/29	0.113687	0.363798	-0.877719	0.887511	TGFB2
cyclic-nucleotide phosphodiesterase activity (GO:0004112)	1/26	0.102545	0.345338	-0.833966	0.886699	PDE6G
3',5'-cyclic-nucleotide phosphodiesterase activity (GO:0004114)	1/25	0.0988003	0.345338	-0.830862	0.883399	PDE6G
RNA polymerase II transcription factor binding transcription factor activity involved in negative regulation of transcription (GO:0001191)	1/33	0.128331	0.404436	-0.966212	0.874675	HEYL
cyclic nucleotide binding (GO:0030551)	1/36	0.139156	0.413493	-0.972623	0.858938	PDE6G
Rab guanyl-nucleotide exchange factor activity (GO:0017112)	1/28	0.109988	0.357462	-0.795998	0.818865	ST5
calcium-dependent phospholipid binding (GO:0005544)	1/36	0.139156	0.413493	-0.926295	0.818025	DOC2A
Rho GTPase activator activity (GO:0005100)	1/39	0.149849	0.426501	-0.894779	0.762477	JUN
RNA polymerase II transcription factor binding transcription factor activity involved in positive regulation of transcription (GO:0001190)	1/40	0.153384	0.426501	-0.887418	0.756205	JUN
RNA polymerase II activating transcription factor binding (GO:0001102)	1/36	0.139156	0.413493	-0.847614	0.748541	JUN
phospholipid transporter activity (GO:0005548)	1/41	0.156905	0.426501	-0.814415	0.693996	ABCA4
peptidyl-prolyl cis-trans isomerase activity (GO:0003755)	1/41	0.156905	0.426501	-0.782397	0.666713	PPIF
cis-trans isomerase activity (GO:0016859)	1/43	0.163902	0.426501	-0.764879	0.651784	PPIF
RNA polymerase II core promoter sequence-specific DNA binding (GO:0000979)	1/43	0.163902	0.426501	-0.763047	0.650224	HEYL
protein tyrosine/serine/threonine phosphatase activity (GO:0008138)	1/46	0.174291	0.426501	-0.762279	0.649569	DUSP14
hydro-lyase activity (GO:0016836)	1/45	0.170843	0.426501	-0.742639	0.632833	PCBD2
manganese ion binding (GO:0030145)	1/45	0.170843	0.426501	-0.741814	0.63213	PPEF2
excitatory extracellular ligand-gated ion channel activity (GO:0005231)	1/48	0.181146	0.428164	-0.741179	0.628704	P2RX7
non-membrane spanning protein tyrosine kinase activity (GO:0004715)	1/46	0.174291	0.426501	-0.719371	0.613005	MATK
phosphatase activity (GO:0016791)	2/266	0.302718	0.527147	-0.956876	0.612664	PPEF2;DUSP14
anion:cation symporter activity (GO:0015296)	1/48	0.181146	0.428164	-0.715729	0.607116	SLC13A4
carbon-carbon lyase activity (GO:0016830)	1/51	0.191324	0.432558	-0.666938	0.55892	HACL1
GDP binding (GO:0019003)	1/48	0.181146	0.428164	-0.658105	0.558237	RHOB
cation channel activity (GO:0005261)	2/285	0.331729	0.542756	-0.896793	0.548026	P2RX7;TMEM38B
receptor signaling protein serine/threonine kinase activity (GO:0004702)	1/57	0.211305	0.448484	-0.683233	0.547873	TGFB2
RNA polymerase II distal enhancer sequence-specific DNA binding (GO:0000980)	1/56	0.208009	0.448484	-0.677946	0.543634	JUN
calcium ion binding (GO:0005509)	4/698	0.329134	0.542756	-0.864964	0.528576	LTBP4;PLCD3;PPEF2;PLCD4
protein serine/threonine phosphatase activity (GO:0004722)	1/52	0.194688	0.435432	-0.627479	0.521697	PPEF2
heat shock protein binding (GO:0031072)	1/63	0.230798	0.461596	-0.66827	0.516616	PPEF2
pyridoxal phosphate binding (GO:0030170)	1/57	0.211305	0.448484	-0.627194	0.502936	CTH
SMAD binding (GO:0046332)	1/68	0.246678	0.479524	-0.659015	0.48435	JUN
carbon-oxygen lyase activity (GO:0016835)	1/62	0.227583	0.461596	-0.621347	0.480341	PCBD2
activating transcription factor binding (GO:0033613)	1/53	0.198039	0.438214	-0.580592	0.479017	JUN
hydrolase activity, acting on carbon-nitrogen (but not peptide) bonds, in linear amides (GO:0016811)	1/60	0.221112	0.459912	-0.613469	0.476493	ASPG
NAD binding (GO:0051287)	1/50	0.187945	0.429589	-0.560746	0.473789	GPD1
active transmembrane transporter activity (GO:0022804)	2/307	0.364902	0.542756	-0.766717	0.468537	SLC13A4;ABCA4
enhancer sequence-specific DNA binding (GO:0001158)	1/70	0.252939	0.487142	-0.645129	0.463976	JUN
collagen binding (GO:0005518)	1/62	0.227583	0.461596	-0.576362	0.445565	SERPINH1
RNA polymerase II core promoter proximal region sequence-specific DNA binding transcription factor activity involved in negative regulation of transcription (GO:0001078)	1/63	0.230798	0.461596	-0.561026	0.43371	ATF3
core promoter sequence-specific DNA binding (GO:0001046)	1/71	0.25605	0.48861	-0.597094	0.427633	HEYL
cytokine binding (GO:0019955)	1/78	0.277473	0.510747	-0.617244	0.414714	LTBP4
RNA polymerase II transcription cofactor activity (GO:0001104)	1/78	0.277473	0.510747	-0.610244	0.410011	HEYL
microtubule motor activity (GO:0003777)	1/78	0.277473	0.510747	-0.598732	0.402276	KIF7
vitamin binding (GO:0019842)	1/80	0.283481	0.517229	-0.608069	0.400881	HACL1
extracellular ligand-gated ion channel activity (GO:0005230)	1/74	0.265307	0.501672	-0.573766	0.395789	P2RX7
RNA polymerase II distal enhancer sequence-specific DNA binding transcription factor activity (GO:0003705)	1/84	0.29535	0.525066	-0.580346	0.373877	JUN
transmembrane receptor protein kinase activity (GO:0019199)	1/82	0.28944	0.518996	-0.569104	0.373252	LTBP4
solute:cation symporter activity (GO:0015294)	1/82	0.28944	0.518996	-0.565904	0.371154	SLC13A4
lipid transporter activity (GO:0005319)	1/87	0.304123	0.527147	-0.577009	0.369445	ABCA4
RNA polymerase II transcription regulatory region sequence-specific DNA binding transcription factor activity involved in negative regulation of transcription (GO:0001227)	1/88	0.307024	0.527777	-0.566149	0.361815	ATF3
enzyme inhibitor activity (GO:0004857)	2/336	0.40766	0.561545	-0.617811	0.356517	PDE6G;SERPINH1
drug binding (GO:0008144)	1/93	0.321348	0.542756	-0.571566	0.349282	PPIF
N-acetyltransferase activity (GO:0008080)	1/85	0.298286	0.525793	-0.53748	0.345518	SAT1
serine-type endopeptidase inhibitor activity (GO:0004867)	1/98	0.33538	0.542756	-0.561266	0.342987	SERPINH1
monovalent inorganic cation transmembrane transporter activity (GO:0015077)	2/343	0.417782	0.56543	-0.565377	0.322361	SLC13A4;TMEM38B
RNA polymerase II transcription factor binding (GO:0001085)	1/90	0.312789	0.53328	-0.497485	0.312773	JUN
monooxygenase activity (GO:0004497)	1/99	0.338152	0.542756	-0.50634	0.309422	PCBD2
acetyltransferase activity (GO:0016407)	1/98	0.33538	0.542756	-0.504006	0.307996	SAT1
hydrolase activity, acting on acid anhydrides, catalyzing transmembrane movement of substances (GO:0016820)	1/108	0.362589	0.542756	-0.476272	0.291048	ABCA4
structural constituent of cytoskeleton (GO:0005200)	1/100	0.340912	0.542756	-0.475678	0.290685	TPM1
integrin binding (GO:0005178)	1/102	0.346399	0.542756	-0.474244	0.289809	LTBP4
primary active transmembrane transporter activity (GO:0015399)	1/111	0.370535	0.542756	-0.472486	0.288734	ABCA4
ATPase activity, coupled to movement of substances (GO:0043492)	1/105	0.354544	0.542756	-0.465546	0.284493	ABCA4
ATPase activity, coupled to transmembrane movement of substances (GO:0042626)	1/104	0.35184	0.542756	-0.459766	0.280961	ABCA4
unfolded protein binding (GO:0051082)	1/101	0.343661	0.542756	-0.450526	0.275315	SERPINH1
N-acyltransferase activity (GO:0016410)	1/103	0.349125	0.542756	-0.431617	0.26376	SAT1
protein tyrosine phosphatase activity (GO:0004725)	1/103	0.349125	0.542756	-0.431355	0.2636	DUSP14
P-P-bond-hydrolysis-driven transmembrane transporter activity (GO:0015405)	1/111	0.370535	0.542756	-0.429493	0.262462	ABCA4
double-stranded DNA binding (GO:0003690)	1/109	0.365249	0.542756	-0.424108	0.25917	JUN
core promoter binding (GO:0001047)	1/111	0.370535	0.542756	-0.413469	0.252669	HEYL
GTP binding (GO:0005525)	2/385	0.476613	0.604602	-0.470261	0.236628	GUCY1B2;RHOB
carboxylic ester hydrolase activity (GO:0052689)	1/111	0.370535	0.542756	-0.374011	0.228557	ASPG
hormone activity (GO:0005179)	1/122	0.398842	0.561545	-0.396023	0.228531	NPFF
Ras GTPase activator activity (GO:0005099)	1/124	0.403852	0.561545	-0.395215	0.228064	JUN
ATPase activity (GO:0016887)	2/395	0.490097	0.604602	-0.446466	0.224655	ABCA4;KIF7
inorganic anion transmembrane transporter activity (GO:0015103)	1/119	0.391249	0.561545	-0.382743	0.220867	SLC13A4
growth factor receptor binding (GO:0070851)	1/121	0.396322	0.561545	-0.380623	0.219644	FGF7
growth factor binding (GO:0019838)	1/123	0.401352	0.561545	-0.379787	0.219161	LTBP4
potassium channel activity (GO:0005267)	1/118	0.388697	0.561545	-0.351065	0.202587	TMEM38B
receptor signaling protein activity (GO:0005057)	1/124	0.403852	0.561545	-0.34458	0.198845	TGFB2
ion channel activity (GO:0005216)	2/396	0.491434	0.604602	-0.386506	0.194484	P2RX7;TMEM38B
Ras guanyl-nucleotide exchange factor activity (GO:0005088)	1/125	0.406341	0.561545	-0.334873	0.193243	ST5
sodium ion transmembrane transporter activity (GO:0015081)	1/128	0.413748	0.56543	-0.33565	0.191377	SLC13A4
metal ion transmembrane transporter activity (GO:0046873)	2/400	0.496759	0.604602	-0.369028	0.185689	SLC13A4;TMEM38B
substrate-specific channel activity (GO:0022838)	2/406	0.504682	0.604602	-0.335738	0.168938	P2RX7;TMEM38B
heme binding (GO:0020037)	1/137	0.435426	0.579995	-0.298264	0.162475	GUCY1B2
protein heterodimerization activity (GO:0046982)	2/408	0.507305	0.604602	-0.320392	0.161216	HEYL;TGFB2
symporter activity (GO:0015293)	1/130	0.418635	0.56543	-0.277145	0.158019	SLC13A4
protein tyrosine kinase activity (GO:0004713)	1/142	0.447124	0.584917	-0.277245	0.148682	MATK
motor activity (GO:0003774)	1/132	0.423482	0.568286	-0.260716	0.147339	KIF7
potassium ion transmembrane transporter activity (GO:0015079)	1/138	0.437785	0.579995	-0.267157	0.14553	TMEM38B
tetrapyrrole binding (GO:0046906)	1/146	0.456311	0.58588	-0.251247	0.134326	GUCY1B2
ligand-gated channel activity (GO:0022834)	1/145	0.454028	0.58588	-0.24603	0.131538	P2RX7
channel activity (GO:0015267)	2/427	0.531781	0.617936	-0.266904	0.12848	P2RX7;TMEM38B
heparin binding (GO:0008201)	1/140	0.442474	0.582497	-0.231315	0.12501	FGF7
ligand-gated ion channel activity (GO:0015276)	1/145	0.454028	0.58588	-0.232588	0.124351	P2RX7
passive transmembrane transporter activity (GO:0022803)	2/427	0.531781	0.617936	-0.253662	0.122106	P2RX7;TMEM38B
oxidoreductase activity, acting on paired donors, with incorporation or reduction of molecular oxygen (GO:0016705)	1/163	0.493699	0.604602	-0.238025	0.119771	PCBD2
protein kinase binding (GO:0019901)	2/437	0.544334	0.628364	-0.243387	0.113086	CCNA1;PPEF2
isomerase activity (GO:0016853)	1/159	0.485137	0.604602	-0.213341	0.10735	PPIF
endopeptidase inhibitor activity (GO:0004866)	1/166	0.500028	0.604602	-0.205426	0.103367	SERPINH1
protein serine/threonine kinase activity (GO:0004674)	2/449	0.559091	0.628691	-0.209948	0.0974402	TGFB2;LTBP4
cell adhesion molecule binding (GO:0050839)	1/168	0.504204	0.604602	-0.166293	0.0836761	LTBP4
endopeptidase regulator activity (GO:0061135)	1/171	0.510403	0.604602	-0.162373	0.0817034	SERPINH1
peptidase inhibitor activity (GO:0030414)	1/173	0.514493	0.604602	-0.153554	0.0772661	SERPINH1
calmodulin binding (GO:0005516)	1/170	0.508345	0.604602	-0.132038	0.0664394	CTH
small GTPase regulator activity (GO:0005083)	1/195	0.557317	0.628691	-0.135748	0.0630026	JUN
microtubule binding (GO:0008017)	1/171	0.510403	0.604602	-0.123381	0.0620836	KIF7
iron ion binding (GO:0005506)	1/172	0.512452	0.604602	-0.116163	0.0584515	PPEF2
magnesium ion binding (GO:0000287)	1/190	0.547924	0.628364	-0.102389	0.0475734	HACL1
kinase binding (GO:0019900)	2/487	0.603594	0.66074	-0.112425	0.0465882	CCNA1;PPEF2
guanyl-nucleotide exchange factor activity (GO:0005085)	1/196	0.559172	0.628691	-0.0924787	0.0429208	ST5
peptidase regulator activity (GO:0061134)	1/209	0.582602	0.644581	-0.0834518	0.0366482	SERPINH1
transcription factor binding (GO:0008134)	2/464	0.577065	0.641869	-0.0750256	0.0332641	HEYL;JUN
secondary active transmembrane transporter activity (GO:0015291)	1/191	0.549818	0.628364	-0.0660047	0.0306682	SLC13A4
cytokine activity (GO:0005125)	1/213	0.589561	0.648829	-0.0536173	0.0231941	TGFB2
inorganic cation transmembrane transporter activity (GO:0022890)	2/497	0.614738	0.66074	-0.0528973	0.0219204	SLC13A4;TMEM38B
GTPase activity (GO:0003924)	1/224	0.608111	0.66074	-0.0288883	0.0119712	RHOB
transferase activity, transferring acyl groups other than amino-acyl groups (GO:0016747)	1/203	0.571945	0.639595	-0.0123398	0.00551493	SAT1
cytokine receptor binding (GO:0005126)	1/228	0.61465	0.66074	-0.00710018	0.00294228	TGFB2
G-protein coupled receptor binding (GO:0001664)	1/229	0.616267	0.66074	0.0184763	-0.00765647	NPFF
GTPase activator activity (GO:0005096)	1/265	0.670241	0.700553	0.0228538	-0.00813331	JUN
tubulin binding (GO:0015631)	1/241	0.635163	0.673642	0.0262752	-0.0103802	KIF7
GTPase regulator activity (GO:0030695)	1/310	0.727267	0.74518	0.0371543	-0.0109282	JUN
ATPase activity, coupled (GO:0042623)	1/272	0.679829	0.707022	0.0401404	-0.0139164	ABCA4
enzyme activator activity (GO:0008047)	1/446	0.846759	0.846759	0.087449	-0.0145462	JUN
phospholipid binding (GO:0005543)	1/296	0.710657	0.731766	0.0532964	-0.0166442	DOC2A
nucleoside-triphosphatase regulator activity (GO:0060589)	1/330	0.749372	0.75935	0.0632579	-0.0174145	JUN
transcription coactivator activity (GO:0003713)	1/291	0.704487	0.729021	0.0711446	-0.0224854	JUN
structure-specific DNA binding (GO:0043566)	1/241	0.635163	0.673642	0.0659322	-0.0260469	JUN
anion transmembrane transporter activity (GO:0008509)	1/245	0.641256	0.673642	0.0691034	-0.0272997	SLC13A4
gated channel activity (GO:0022836)	1/323	0.741844	0.75639	0.109557	-0.0305881	P2RX7
actin binding (GO:0003779)	1/386	0.802283	0.806159	0.144188	-0.0310689	TPM1
transferase activity, transferring acyl groups (GO:0016746)	1/243	0.638222	0.673642	0.0817233	-0.0322853	SAT1
ATP binding (GO:0005524)	5/1494	0.752048	0.75935	0.166468	-0.0458276	P2RX7;CHKB;ABCA4;MATK;KIF7

## Sheet: aTC_UTvS37AS67A_log2fc1_Enrich
Supplementary File 10: Enrichment analysis of Molecular Function of deregulated genes in alpha TC cells.
Functional enrichment analysis of gene ontology (GO) terms for Molecular Function , shows the differentially expressed genes due to ARX WT or ARX phosphorylation mutants compared to UT in alpha TC cells, with a log2 fold change with +/->1 cutoff value used as the input into EnrichR. The GO terms were ranked based on the combined EnrichR score of both the p-value (Fisher exact test) and the z-scor…
Term	Overlap	P-value	Adjusted P-value	Z-score	Combined Score	Genes
structural constituent of muscle (GO:0008307)	3/41	0.000365318	0.0613734	-2.49386	6.95982	MYOM1;TPM1;CAPN3
calcium-dependent cysteine-type endopeptidase activity (GO:0004198)	2/22	0.00251808	0.195698	-2.80696	4.57866	CAPN6;CAPN3
phosphatidylinositol phospholipase C activity (GO:0004435)	2/28	0.00406668	0.195698	-2.74205	4.47279	PLCD3;PLCD4
phospholipase C activity (GO:0004629)	2/30	0.00465947	0.195698	-2.66579	4.34839	PLCD3;PLCD4
hormone binding (GO:0042562)	2/62	0.0188908	0.316215	-2.3617	2.71911	NPR2;MCHR1
enhancer binding (GO:0035326)	2/83	0.0324845	0.316215	-2.22554	2.56234	ARX;ELL3
cysteine-type endopeptidase activity (GO:0004197)	2/76	0.0276203	0.316215	-2.18127	2.51137	CAPN6;CAPN3
phospholipase activity (GO:0004620)	2/90	0.0376581	0.316215	-2.08789	2.40386	PLCD3;PLCD4
phosphoric diester hydrolase activity (GO:0008081)	2/90	0.0376581	0.316215	-2.07049	2.38382	PLCD3;PLCD4
peptide receptor activity (GO:0001653)	2/123	0.0657255	0.316215	-2.0216	2.32754	NPR2;MCHR1
lipase activity (GO:0016298)	2/105	0.049709	0.316215	-2.01548	2.32049	PLCD3;PLCD4
phosphatidylinositol 3-kinase activity (GO:0035004)	1/12	0.0400564	0.316215	-1.79239	2.06364	PIK3CD
endodeoxyribonuclease activity, producing 5'-phosphomonoesters (GO:0016888)	1/15	0.0498209	0.316215	-1.77898	2.0482	DNASE1L3
alkali metal ion binding (GO:0031420)	1/13	0.0433222	0.316215	-1.77785	2.0469	CAPN3
ligase regulator activity (GO:0055103)	1/8	0.0268832	0.316215	-1.77494	2.04355	CAPN3
1-phosphatidylinositol-3-kinase activity (GO:0016303)	1/11	0.0367797	0.316215	-1.75752	2.02349	PIK3CD
guanylate cyclase activity (GO:0004383)	1/9	0.0301931	0.316215	-1.73316	1.99545	NPR2
calcium ion binding (GO:0005509)	5/698	0.0886109	0.347512	-1.88032	1.98741	PCDHGA6;CAPN3;PLCD3;DNASE1L3;PLCD4
nucleotide diphosphatase activity (GO:0004551)	1/9	0.0301931	0.316215	-1.71276	1.97196	CILP2
chemokine binding (GO:0019956)	1/13	0.0433222	0.316215	-1.70589	1.96405	ZFP36
cysteine-type peptidase activity (GO:0008234)	2/172	0.116097	0.361191	-1.8877	1.92233	CAPN6;CAPN3
phosphatidylinositol phosphate kinase activity (GO:0016307)	1/16	0.053054	0.316215	-1.65295	1.9031	PIK3CD
AU-rich element binding (GO:0017091)	1/18	0.0594875	0.316215	-1.6519	1.90189	ZFP36
14-3-3 protein binding (GO:0071889)	1/18	0.0594875	0.316215	-1.6224	1.86792	ZFP36
carbohydrate kinase activity (GO:0019200)	1/20	0.0658781	0.316215	-1.6152	1.85963	KHK
semaphorin receptor activity (GO:0017154)	1/10	0.0334919	0.316215	-1.60157	1.84395	PLXND1
phosphatidylinositol kinase activity (GO:0052742)	1/15	0.0498209	0.316215	-1.59915	1.84116	PIK3CD
fibroblast growth factor binding (GO:0017134)	1/20	0.0658781	0.316215	-1.59869	1.84062	FGFR1
titin binding (GO:0031432)	1/12	0.0400564	0.316215	-1.58608	1.82611	CAPN3
fatty acid binding (GO:0005504)	1/26	0.084794	0.347512	-1.70581	1.80297	PTGDS
phosphatidylinositol-5-phosphate binding (GO:0010314)	1/8	0.0268832	0.316215	-1.56119	1.79745	PLEKHF1
phosphoric ester hydrolase activity (GO:0042578)	3/360	0.123893	0.365159	-1.77934	1.79255	CILP2;PLCD3;PLCD4
protein C-terminus binding (GO:0008022)	2/162	0.10515	0.361191	-1.75816	1.79042	CADM1;MCHR1
microtubule binding (GO:0008017)	2/171	0.114989	0.361191	-1.74415	1.77615	CAPN6;KIF17
protein-hormone receptor activity (GO:0016500)	1/10	0.0334919	0.316215	-1.54242	1.77584	MCHR1
oxidoreductase activity, acting on the CH-NH group of donors, NAD or NADP as acceptor (GO:0016646)	1/19	0.0626882	0.316215	-1.54139	1.77466	NOXRED1
cell adhesion molecule binding (GO:0050839)	2/168	0.111683	0.361191	-1.72898	1.7607	CADM1;LAMB2
plus-end-directed microtubule motor activity (GO:0008574)	1/17	0.0562762	0.316215	-1.51028	1.73883	KIF17
HMG box domain binding (GO:0071837)	1/18	0.0594875	0.316215	-1.50542	1.73324	PRRX1
phosphatidylinositol-4-phosphate binding (GO:0070273)	1/14	0.046577	0.316215	-1.50329	1.73079	PLEKHF1
cyclase activity (GO:0009975)	1/22	0.0722258	0.319314	-1.50729	1.72069	NPR2
high voltage-gated calcium channel activity (GO:0008331)	1/10	0.0334919	0.316215	-1.47998	1.70395	CACNB1
phosphatidylinositol-3-phosphate binding (GO:0032266)	1/22	0.0722258	0.319314	-1.48681	1.69732	PLEKHF1
phosphorus-oxygen lyase activity (GO:0016849)	1/22	0.0722258	0.319314	-1.48178	1.69157	NPR2
steroid dehydrogenase activity, acting on the CH-OH group of donors, NAD or NADP as acceptor (GO:0033764)	1/25	0.0816678	0.347512	-1.53184	1.61908	SDR42E1
mismatched DNA binding (GO:0030983)	1/13	0.0433222	0.316215	-1.39862	1.61028	MSH4
ATP binding (GO:0005524)	8/1494	0.133288	0.386076	-1.68618	1.60478	CHKB;MSH4;NPR2;PIK3CD;SPEG;KIF17;FGFR1;KHK
oxidoreductase activity, acting on the CH-NH group of donors (GO:0016645)	1/28	0.0910151	0.347512	-1.48602	1.57065	NOXRED1
steroid dehydrogenase activity (GO:0016229)	1/28	0.0910151	0.347512	-1.47733	1.56147	SDR42E1
Rab guanyl-nucleotide exchange factor activity (GO:0017112)	1/28	0.0910151	0.347512	-1.46106	1.54428	ST5
rRNA binding (GO:0019843)	1/33	0.106386	0.361191	-1.48868	1.51599	PTRF
peptide hormone binding (GO:0017046)	1/33	0.106386	0.361191	-1.48198	1.50917	NPR2
SH2 domain binding (GO:0042169)	1/31	0.100269	0.361191	-1.47486	1.50192	LAT2
laminin binding (GO:0043236)	1/30	0.0971944	0.361191	-1.42944	1.45567	LGALS1
endopeptidase activity (GO:0004175)	3/411	0.164087	0.409768	-1.62975	1.454	TMPRSS9;CAPN6;CAPN3
protein homodimerization activity (GO:0042803)	4/653	0.181752	0.409768	-1.5636	1.39499	MYOM1;LGALS1;CADM1;FGFR1
mRNA 3'-UTR binding (GO:0003730)	1/35	0.112462	0.361191	-1.34034	1.36493	ZFP36
retinoid binding (GO:0005501)	1/38	0.121501	0.364502	-1.32372	1.33593	PTGDS
G-protein coupled receptor binding (GO:0001664)	2/229	0.182932	0.409768	-1.47601	1.31685	WNT6;CKLF
isoprenoid binding (GO:0019840)	1/38	0.121501	0.364502	-1.29873	1.31071	PTGDS
frizzled binding (GO:0005109)	1/36	0.115485	0.361191	-1.2694	1.29269	WNT6
endodeoxyribonuclease activity (GO:0004520)	1/45	0.142239	0.39174	-1.3333	1.24951	DNASE1L3
tubulin binding (GO:0015631)	2/241	0.197676	0.428336	-1.46795	1.2446	CAPN6;KIF17
endonuclease activity, active with either ribo- or deoxyribonucleic acids and producing 5'-phosphomonoesters (GO:0016893)	1/47	0.148075	0.394867	-1.32499	1.23119	DNASE1L3
neuropeptide receptor activity (GO:0008188)	1/43	0.136364	0.388289	-1.20259	1.13765	MCHR1
chemokine activity (GO:0008009)	1/47	0.148075	0.394867	-1.20468	1.1194	CKLF
deoxyribonuclease activity (GO:0004536)	1/57	0.176674	0.409768	-1.25394	1.11872	DNASE1L3
voltage-gated calcium channel activity (GO:0005245)	1/44	0.139306	0.390057	-1.1741	1.10537	CACNB1
GDP binding (GO:0019003)	1/48	0.150979	0.396319	-1.13387	1.04943	RHOB
extracellular matrix binding (GO:0050840)	1/51	0.15963	0.409768	-1.15538	1.03079	LGALS1
monocarboxylic acid binding (GO:0033293)	1/59	0.182279	0.409768	-1.15445	1.02996	PTGDS
RNA polymerase II distal enhancer sequence-specific DNA binding (GO:0000980)	1/56	0.173857	0.409768	-1.14119	1.01813	ARX
cation channel activity (GO:0005261)	2/285	0.252721	0.482468	-1.37256	1.00038	CACNB1;TMEM38B
single-stranded RNA binding (GO:0003727)	1/52	0.162495	0.409768	-1.11709	0.996628	ZFP36
protein complex scaffold (GO:0032947)	1/57	0.176674	0.409768	-1.09266	0.974837	CAPN3
chemokine receptor binding (GO:0042379)	1/57	0.176674	0.409768	-1.06899	0.95372	CKLF
damaged DNA binding (GO:0003684)	1/64	0.196128	0.428336	-1.09003	0.924183	MSH4
intramolecular oxidoreductase activity (GO:0016860)	1/55	0.171031	0.409768	-1.02872	0.917791	PTGDS
enhancer sequence-specific DNA binding (GO:0001158)	1/70	0.212442	0.451776	-1.11689	0.887451	ARX
DNA-dependent ATPase activity (GO:0008094)	1/80	0.23891	0.482452	-1.12678	0.821284	MSH4
neurotransmitter receptor activity (GO:0030594)	1/74	0.223136	0.468587	-1.08338	0.821238	MCHR1
cytokine binding (GO:0019955)	1/78	0.233688	0.478775	-1.10245	0.811979	ZFP36
transmembrane receptor protein tyrosine kinase activity (GO:0004714)	1/65	0.19887	0.428336	-0.95643	0.810907	FGFR1
microtubule motor activity (GO:0003777)	1/78	0.233688	0.478775	-1.05798	0.779232	KIF17
glycoprotein binding (GO:0001948)	1/81	0.241508	0.482452	-1.06514	0.776355	LGALS1
RNA polymerase II distal enhancer sequence-specific DNA binding transcription factor activity (GO:0003705)	1/84	0.24925	0.482468	-1.0468	0.762954	ARX
RNA polymerase II transcription regulatory region sequence-specific DNA binding transcription factor activity involved in negative regulation of transcription (GO:0001227)	1/88	0.259452	0.489752	-1.03978	0.742256	ARX
transmembrane receptor protein kinase activity (GO:0019199)	1/82	0.244098	0.482452	-1.01714	0.74137	FGFR1
phosphatidylinositol phosphate binding (GO:1901981)	1/91	0.267013	0.498425	-1.0451	0.727703	PLEKHF1
N-acetyltransferase activity (GO:0008080)	1/85	0.251814	0.482468	-0.998304	0.727605	SAT1
serine-type endopeptidase inhibitor activity (GO:0004867)	1/98	0.284362	0.513687	-1.07378	0.71529	SERPINF1
acetyltransferase activity (GO:0016407)	1/98	0.284362	0.513687	-0.997052	0.664178	SAT1
PDZ domain binding (GO:0030165)	1/96	0.279447	0.513687	-0.986601	0.657216	CADM1
calcium channel activity (GO:0005262)	1/108	0.308447	0.532818	-1.03726	0.653034	CACNB1
integrin binding (GO:0005178)	1/102	0.294094	0.518885	-0.993754	0.651975	LAMB2
structural constituent of cytoskeleton (GO:0005200)	1/100	0.289244	0.516947	-0.980947	0.647243	TPM1
GTP binding (GO:0005525)	2/385	0.377596	0.568868	-1.14075	0.643502	NPR2;RHOB
ATPase activity (GO:0016887)	2/395	0.389724	0.568868	-1.12228	0.633088	MSH4;KIF17
double-stranded DNA binding (GO:0003690)	1/109	0.310811	0.532818	-0.991176	0.62402	MSH4
N-acyltransferase activity (GO:0016410)	1/103	0.296506	0.518885	-0.948365	0.622196	SAT1
G-protein coupled peptide receptor activity (GO:0008528)	1/121	0.338566	0.552223	-1.03789	0.616305	MCHR1
mRNA binding (GO:0003729)	1/112	0.317855	0.53939	-0.98318	0.606932	ZFP36
guanyl ribonucleotide binding (GO:0032561)	2/405	0.401751	0.568868	-1.07544	0.606663	NPR2;RHOB
endonuclease activity (GO:0004519)	1/121	0.338566	0.552223	-1.01975	0.605528	DNASE1L3
guanyl nucleotide binding (GO:0019001)	2/406	0.402948	0.568868	-1.06435	0.600408	NPR2;RHOB
metal ion transmembrane transporter activity (GO:0046873)	2/400	0.395751	0.568868	-1.06361	0.59999	CACNB1;TMEM38B
ion channel activity (GO:0005216)	2/396	0.390932	0.568868	-1.06041	0.598187	CACNB1;TMEM38B
oxidoreductase activity, acting on the CH-OH group of donors, NAD or NADP as acceptor (GO:0016616)	1/115	0.324829	0.545712	-0.969037	0.586911	SDR42E1
substrate-specific channel activity (GO:0022838)	2/406	0.402948	0.568868	-1.02288	0.577015	CACNB1;TMEM38B
growth factor binding (GO:0019838)	1/123	0.343083	0.554211	-0.967785	0.571196	FGFR1
potassium channel activity (GO:0005267)	1/118	0.331732	0.551792	-0.931995	0.55415	TMEM38B
Ras guanyl-nucleotide exchange factor activity (GO:0005088)	1/125	0.34757	0.556112	-0.940316	0.551764	ST5
calcium ion transmembrane transporter activity (GO:0015085)	1/127	0.352027	0.55793	-0.945268	0.551585	CACNB1
passive transmembrane transporter activity (GO:0022803)	2/427	0.427822	0.584342	-0.996276	0.535268	CACNB1;TMEM38B
channel activity (GO:0015267)	2/427	0.427822	0.584342	-0.983533	0.528421	CACNB1;TMEM38B
oxidoreductase activity, acting on CH-OH group of donors (GO:0016614)	1/131	0.360851	0.564727	-0.919899	0.525643	SDR42E1
potassium ion transmembrane transporter activity (GO:0015079)	1/138	0.376009	0.568868	-0.901966	0.508805	TMEM38B
protein tyrosine kinase activity (GO:0004713)	1/142	0.384511	0.568868	-0.899531	0.507432	FGFR1
motor activity (GO:0003774)	1/132	0.363038	0.564727	-0.880274	0.503001	KIF17
heparin binding (GO:0008201)	1/140	0.380274	0.568868	-0.843912	0.476056	FGFR1
voltage-gated cation channel activity (GO:0022843)	1/149	0.399116	0.568868	-0.835284	0.47119	CACNB1
divalent inorganic cation transmembrane transporter activity (GO:0072509)	1/154	0.409338	0.573074	-0.825395	0.459531	CACNB1
endopeptidase inhibitor activity (GO:0004866)	1/166	0.433178	0.584804	-0.796075	0.427078	SERPINF1
peptidase inhibitor activity (GO:0030414)	1/173	0.446645	0.584883	-0.788402	0.422854	SERPINF1
endopeptidase regulator activity (GO:0061135)	1/171	0.44283	0.584883	-0.785451	0.421271	SERPINF1
isomerase activity (GO:0016853)	1/159	0.41939	0.582293	-0.776237	0.419775	PTGDS
peptide binding (GO:0042277)	1/172	0.44474	0.584883	-0.781857	0.419344	NPR2
lyase activity (GO:0016829)	1/177	0.454198	0.584883	-0.766041	0.41086	NPR2
serine-type endopeptidase activity (GO:0004252)	1/167	0.435122	0.584804	-0.761233	0.408386	TMPRSS9
amide binding (GO:0033218)	1/177	0.454198	0.584883	-0.756663	0.405831	NPR2
nuclease activity (GO:0004518)	1/195	0.486948	0.59495	-0.746524	0.387653	DNASE1L3
phosphatidylinositol binding (GO:0035091)	1/178	0.45607	0.584883	-0.719153	0.385713	PLEKHF1
voltage-gated ion channel activity (GO:0005244)	1/189	0.476252	0.592745	-0.716468	0.374706	CACNB1
serine-type peptidase activity (GO:0008236)	1/188	0.474448	0.592745	-0.712008	0.372373	TMPRSS9
inorganic cation transmembrane transporter activity (GO:0022890)	2/497	0.506645	0.59522	-0.715655	0.3713	CACNB1;TMEM38B
voltage-gated channel activity (GO:0022832)	1/189	0.476252	0.592745	-0.703188	0.36776	CACNB1
guanyl-nucleotide exchange factor activity (GO:0005085)	1/196	0.488709	0.59495	-0.706291	0.366761	ST5
serine hydrolase activity (GO:0017171)	1/191	0.479841	0.592745	-0.683594	0.357513	TMPRSS9
glycosaminoglycan binding (GO:0005539)	1/190	0.47805	0.592745	-0.662365	0.34641	FGFR1
peptidase regulator activity (GO:0061134)	1/209	0.511074	0.596253	-0.638898	0.330368	SERPINF1
carboxylic acid binding (GO:0031406)	1/200	0.495696	0.59522	-0.633319	0.328582	PTGDS
organic acid binding (GO:0043177)	1/201	0.497428	0.59522	-0.632851	0.328339	PTGDS
cytokine activity (GO:0005125)	1/213	0.51776	0.599887	-0.618473	0.316048	CKLF
transferase activity, transferring acyl groups other than amino-acyl groups (GO:0016747)	1/203	0.500874	0.59522	-0.59297	0.307648	SAT1
sulfur compound binding (GO:1901681)	1/206	0.506	0.59522	-0.58251	0.302221	FGFR1
GTPase activity (GO:0003924)	1/224	0.535684	0.616404	-0.594188	0.2875	RHOB
cytokine receptor binding (GO:0005126)	1/228	0.542038	0.619472	-0.583253	0.279313	CKLF
structure-specific DNA binding (GO:0043566)	1/241	0.562102	0.637172	-0.539291	0.243067	MSH4
transferase activity, transferring acyl groups (GO:0016746)	1/243	0.565111	0.637172	-0.523769	0.236071	SAT1
ATPase activity, coupled (GO:0042623)	1/272	0.606518	0.674802	-0.595935	0.234403	MSH4
transferase activity, transferring glycosyl groups (GO:0016757)	1/280	0.61724	0.677754	-0.591617	0.230122	GLT8D2
phosphatase activity (GO:0016791)	1/266	0.598283	0.670077	-0.569905	0.228169	CILP2
carbohydrate binding (GO:0030246)	1/278	0.614587	0.677754	-0.546308	0.212498	LGALS1
phospholipid binding (GO:0005543)	1/296	0.637828	0.682517	-0.524484	0.200336	PLEKHF1
RNA polymerase II regulatory region sequence-specific DNA binding (GO:0000977)	1/284	0.622493	0.679083	-0.496666	0.192216	ARX
RNA polymerase II regulatory region DNA binding (GO:0001012)	1/288	0.627674	0.680093	-0.494917	0.190804	ARX
transcription coactivator activity (GO:0003713)	1/291	0.631515	0.680093	-0.494183	0.19052	PRRX1
enzyme inhibitor activity (GO:0004857)	1/336	0.684645	0.722297	-0.514462	0.167365	SERPINF1
gated channel activity (GO:0022836)	1/323	0.670124	0.712537	-0.487126	0.165098	CACNB1
monovalent inorganic cation transmembrane transporter activity (GO:0015077)	1/343	0.692201	0.722297	-0.46033	0.149754	TMEM38B
transcription regulatory region sequence-specific DNA binding (GO:0000976)	1/340	0.688985	0.722297	-0.43405	0.141205	ARX
actin binding (GO:0003779)	1/386	0.734855	0.762071	-0.410617	0.111571	TPM1
protein heterodimerization activity (GO:0046982)	1/408	0.754368	0.772768	-0.421134	0.108559	ABTB2
sequence-specific DNA binding RNA polymerase II transcription factor activity (GO:0000981)	1/397	0.744795	0.767642	-0.409565	0.108302	ARX
chromatin binding (GO:0003682)	1/420	0.764409	0.778307	-0.409974	0.102754	ARX
protein kinase binding (GO:0019901)	1/437	0.777943	0.787316	-0.423953	0.101378	ZFP36
protein serine/threonine kinase activity (GO:0004674)	1/449	0.787033	0.791746	-0.425595	0.0993827	SPEG
kinase binding (GO:0019900)	1/487	0.813466	0.813466	-0.397951	0.0821575	ZFP36

## Sheet: aTC_UTvS174A_log2fc1_Enrichment
Supplementary File 10: Enrichment analysis of Molecular Function of deregulated genes in alpha TC cells.
Functional enrichment analysis of gene ontology (GO) terms for Molecular Function , shows the differentially expressed genes due to ARX WT or ARX phosphorylation mutants compared to UT in alpha TC cells, with a log2 fold change with +/->1 cutoff value used as the input into EnrichR. The GO terms were ranked based on the combined EnrichR score of both the p-value (Fisher exact test) and the z-scor…
Term	Overlap	P-value	Adjusted P-value	Z-score	Combined Score	Genes
phosphatidylinositol phospholipase C activity (GO:0004435)	3/28	0.00113574	0.111658	-2.80321	6.14552	PLCD3;PLCD4;PLCD1
phospholipase C activity (GO:0004629)	3/30	0.0013924	0.111658	-2.72272	5.96907	PLCD3;PLCD4;PLCD1
toxin transporter activity (GO:0019534)	2/9	0.0018925	0.111658	-2.45284	5.3774	SLC7A8;LRP5
amine binding (GO:0043176)	2/9	0.0018925	0.111658	-2.37465	5.206	HTR2B;HTR3A
chemokine binding (GO:0019956)	2/13	0.00402156	0.153044	-2.63839	4.95235	ZFP36;ACKR2
serotonin receptor activity (GO:0004993)	2/14	0.00466913	0.153044	-2.49031	4.6744	HTR2B;HTR3A
serotonin binding (GO:0051378)	2/8	0.00147912	0.111658	-2.07914	4.55814	HTR2B;HTR3A
structural constituent of muscle (GO:0008307)	3/41	0.00344526	0.153044	-2.38204	4.47116	MYOM1;OBSCN;TPM1
phospholipase activity (GO:0004620)	4/90	0.0044964	0.153044	-2.20559	4.13995	ASPG;PLCD3;PLCD4;PLCD1
14-3-3 protein binding (GO:0071889)	2/18	0.00769974	0.207224	-2.55908	4.02788	ZFP36;SYNPO2
lipase activity (GO:0016298)	4/105	0.007727	0.207224	-2.20034	3.46323	ASPG;PLCD3;PLCD4;PLCD1
neuropeptide hormone activity (GO:0005184)	2/23	0.0124286	0.279382	-2.59987	3.3153	NPFF;CCK
steroid dehydrogenase activity, acting on the CH-OH group of donors, NAD or NADP as acceptor (GO:0033764)	2/25	0.0145961	0.287057	-2.35192	2.93538	HSD11B1;SDR42E1
peptide receptor activity (GO:0001653)	4/123	0.0132588	0.279382	-2.28733	2.91675	NPR2;ACKR2;SORCS2;MCHR1
hormone activity (GO:0005179)	4/122	0.0129	0.279382	-2.23535	2.85047	NPFF;PMCH;IGF2;CCK
steroid dehydrogenase activity (GO:0016229)	2/28	0.0181276	0.334228	-2.33625	2.56037	HSD11B1;SDR42E1
insulin receptor binding (GO:0005158)	2/32	0.0233341	0.404915	-2.192	1.98174	DOK2;IGF2
growth factor activity (GO:0008083)	4/163	0.0330891	0.478651	-2.16718	1.59674	FGF7;JAG1;IGF2;HDGFRP3
calcium ion binding (GO:0005509)	10/698	0.0348873	0.478651	-2.13721	1.57466	MYL4;PCDHGA6;JAG1;PCDHGB6;MMP3;PLCD3;DNASE1L3;PCDH18;PLCD4;PLCD1
calmodulin binding (GO:0005516)	4/170	0.0377126	0.478651	-2.13261	1.57127	ITPKB;OBSCN;MIP;CTH
G-protein coupled amine receptor activity (GO:0008227)	2/41	0.0369516	0.478651	-2.06249	1.51961	HTR2B;HTR3A
phosphoric diester hydrolase activity (GO:0008081)	3/90	0.029231	0.478651	-2.0559	1.51475	PLCD3;PLCD4;PLCD1
G-protein coupled peptide receptor activity (GO:0008528)	3/121	0.060878	0.478651	-2.05323	1.51278	ACKR2;MCHR1;SORCS2
neuropeptide receptor activity (GO:0008188)	2/43	0.0403058	0.478651	-1.97591	1.45582	SORCS2;MCHR1
Ras guanyl-nucleotide exchange factor activity (GO:0005088)	3/125	0.065783	0.478651	-1.85521	1.36689	ALS2CL;OBSCN;ST5
hormone binding (GO:0042562)	2/62	0.0771443	0.478651	-1.77276	1.30614	NPR2;MCHR1
peptide binding (GO:0042277)	3/172	0.135332	0.478903	-1.46834	1.08108	CEMIP;SLC7A8;NPR2
neurotransmitter receptor activity (GO:0030594)	2/74	0.104161	0.478651	-1.43082	1.0542	SORCS2;MCHR1
lyase activity (GO:0016829)	3/177	0.143833	0.478903	-1.40781	1.03651	NPR2;CTH;HACL1
amide binding (GO:0033218)	3/177	0.143833	0.478903	-1.40103	1.03152	CEMIP;SLC7A8;NPR2
Rho guanyl-nucleotide exchange factor activity (GO:0005089)	2/77	0.111269	0.478903	-1.3524	0.995714	ALS2CL;OBSCN
phosphatidylinositol binding (GO:0035091)	3/178	0.145554	0.478903	-1.34503	0.990291	FES;SNX33;PLCD1
cytokine binding (GO:0019955)	2/78	0.113667	0.478903	-1.32157	0.973015	ZFP36;ACKR2
glycosaminoglycan binding (GO:0005539)	3/190	0.166717	0.478903	-1.13455	0.835321	FGF7;CEMIP;FGFR1
guanyl-nucleotide exchange factor activity (GO:0005085)	3/196	0.177622	0.478903	-1.11115	0.818089	ALS2CL;OBSCN;ST5
drug binding (GO:0008144)	2/93	0.151051	0.478903	-1.04909	0.772403	FKBP1B;HTR2B
structural constituent of cytoskeleton (GO:0005200)	2/100	0.16924	0.478903	-0.908765	0.669085	TPM1;SORBS3
integrin binding (GO:0005178)	2/102	0.174504	0.478903	-0.892738	0.657285	SEMA7A;LAMB2
sulfur compound binding (GO:1901681)	3/206	0.196215	0.49473	-0.894158	0.629257	FGF7;HACL1;FGFR1
oxidoreductase activity, acting on the CH-OH group of donors, NAD or NADP as acceptor (GO:0016616)	2/115	0.209277	0.514471	-0.691714	0.459724	HSD11B1;SDR42E1
potassium channel activity (GO:0005267)	2/118	0.217407	0.521728	-0.655362	0.426384	HTR3A;TMEM38B
phosphoric ester hydrolase activity (GO:0042578)	4/360	0.277015	0.553469	-0.683161	0.404123	CILP2;PLCD3;PLCD4;PLCD1
hydrolase activity, acting on carbon-nitrogen (but not peptide) bonds (GO:0016810)	2/123	0.231016	0.528761	-0.567931	0.361896	ASPG;ADA
oxidoreductase activity, acting on CH-OH group of donors (GO:0016614)	2/131	0.252895	0.552622	-0.548595	0.325361	HSD11B1;SDR42E1
protein binding, bridging (GO:0030674)	2/134	0.261117	0.553469	-0.493072	0.291676	DOK2;EVPL
potassium ion transmembrane transporter activity (GO:0015079)	2/138	0.272083	0.553469	-0.465535	0.275386	HTR3A;TMEM38B
antigen binding (GO:0003823)	2/212	0.466604	0.671383	-0.689095	0.274546	LAG3;SLC7A8
protein tyrosine kinase activity (GO:0004713)	2/142	0.283045	0.553469	-0.449367	0.265822	FES;FGFR1
heparin binding (GO:0008201)	2/140	0.277565	0.553469	-0.400757	0.237067	FGF7;FGFR1
actin binding (GO:0003779)	4/386	0.320174	0.569959	-0.385959	0.216983	MYL4;ABLIM2;SYNPO2;TPM1
ligand-gated ion channel activity (GO:0015276)	2/145	0.291258	0.553469	-0.337472	0.199631	FKBP1B;HTR3A
ligand-gated channel activity (GO:0022834)	2/145	0.291258	0.553469	-0.324689	0.19207	FKBP1B;HTR3A
binding, bridging (GO:0060090)	2/146	0.293993	0.553469	-0.299809	0.177352	DOK2;EVPL
metal ion transmembrane transporter activity (GO:0046873)	4/400	0.343657	0.582503	-0.303501	0.164018	SLC13A4;FKBP1B;HTR3A;TMEM38B
substrate-specific channel activity (GO:0022838)	4/406	0.353742	0.585436	-0.244983	0.131164	MIP;FKBP1B;HTR3A;TMEM38B
cation channel activity (GO:0005261)	3/285	0.3531	0.585436	-0.241002	0.129032	FKBP1B;HTR3A;TMEM38B
phospholipid binding (GO:0005543)	3/296	0.375264	0.601647	-0.177816	0.0903455	FES;SNX33;PLCD1
isomerase activity (GO:0016853)	2/159	0.329381	0.577371	-0.160979	0.0884208	FKBP1B;PTGDS
channel activity (GO:0015267)	4/427	0.389014	0.610422	-0.149638	0.0738619	MIP;FKBP1B;HTR3A;TMEM38B
passive transmembrane transporter activity (GO:0022803)	4/427	0.389014	0.610422	-0.136408	0.0673316	MIP;FKBP1B;HTR3A;TMEM38B
cell adhesion molecule binding (GO:0050839)	2/168	0.353608	0.585436	-0.0751362	0.0402278	SEMA7A;LAMB2
metallopeptidase activity (GO:0008237)	2/188	0.406257	0.627465	0.0428881	-0.0199887	MMP3;CPA5
carboxylic acid binding (GO:0031406)	2/200	0.436862	0.667743	0.0632353	-0.0255377	PTGDS;PLCD1
organic acid binding (GO:0043177)	2/201	0.439375	0.668121	0.0634398	-0.0255844	PTGDS;PLCD1
kinase binding (GO:0019900)	1/487	0.97432	0.97432	1.25032	-0.0325275	ZFP36
transcription factor binding (GO:0008134)	1/464	0.969409	0.972706	1.2676	-0.0350788	SORBS3
chromatin binding (GO:0003682)	1/420	0.957269	0.969011	1.174	-0.0369564	ARX
zinc ion binding (GO:0008270)	5/1256	0.959449	0.969011	1.19565	-0.0376378	ABLIM2;MMP3;CRIP3;CPA5;ADA
protein kinase binding (GO:0019901)	1/437	0.962442	0.969011	1.21404	-0.0382168	ZFP36
monovalent inorganic cation transmembrane transporter activity (GO:0015077)	3/343	0.467629	0.671383	0.104296	-0.0415533	SLC13A4;HTR3A;TMEM38B
sequence-specific DNA binding RNA polymerase II transcription factor activity (GO:0000981)	1/397	0.949127	0.965491	1.18428	-0.04159	ARX
inorganic cation transmembrane transporter activity (GO:0022890)	4/497	0.503506	0.707306	0.17244	-0.0597146	SLC13A4;FKBP1B;HTR3A;TMEM38B
enzyme inhibitor activity (GO:0004857)	1/336	0.919288	0.940826	1.15204	-0.0702713	SERPINF1
transcription regulatory region sequence-specific DNA binding (GO:0000976)	1/340	0.92169	0.940826	1.19982	-0.073186	ARX
G-protein coupled receptor binding (GO:0001664)	2/229	0.507115	0.709	0.231974	-0.0797759	WNT6;NPFF
active transmembrane transporter activity (GO:0022804)	1/307	0.899534	0.924608	1.18987	-0.0932683	SLC13A4
transferase activity, transferring glycosyl groups (GO:0016757)	1/280	0.876856	0.914037	1.06552	-0.0957728	PIGZ
carbohydrate binding (GO:0030246)	1/278	0.874987	0.914037	1.07873	-0.0969604	LGALS1
RNA polymerase II regulatory region DNA binding (GO:0001012)	1/288	0.88406	0.914553	1.13822	-0.101665	ARX
transcription coactivator activity (GO:0003713)	1/291	0.886652	0.914553	1.13898	-0.101733	PRRX1
RNA polymerase II regulatory region sequence-specific DNA binding (GO:0000977)	1/284	0.880512	0.914553	1.14045	-0.101864	ARX
phosphatase activity (GO:0016791)	1/266	0.863164	0.906169	1.06536	-0.10497	CILP2
anion transmembrane transporter activity (GO:0008509)	2/245	0.543388	0.721332	0.361182	-0.117982	SLC13A4;SLC7A8
GTPase activator activity (GO:0005096)	2/265	0.586082	0.742523	0.430354	-0.128117	ALS2CL;HTR2B
ATP binding (GO:0005524)	11/1494	0.552077	0.721332	0.404309	-0.13207	ITPKB;NWD1;CHKB;OBSCN;FES;NPR2;PAPOLB;VRK2;STK32B;HSPA12B;FGFR1
ion channel activity (GO:0005216)	3/396	0.563954	0.725676	0.42996	-0.137867	FKBP1B;HTR3A;TMEM38B
nucleoside-triphosphatase regulator activity (GO:0060589)	2/330	0.704268	0.817949	0.690206	-0.1387	ALS2CL;HTR2B
guanyl nucleotide binding (GO:0019001)	2/406	0.805658	0.85893	0.926674	-0.140918	NPR2;RHOB
guanyl ribonucleotide binding (GO:0032561)	2/405	0.804551	0.85893	0.927968	-0.141114	NPR2;RHOB
transferase activity, transferring acyl groups (GO:0016746)	1/243	0.837314	0.882171	1.12872	-0.141507	SAT1
enzyme activator activity (GO:0008047)	3/446	0.644562	0.773666	0.562309	-0.144297	ALS2CL;HTR2B;IGF2
protein homodimerization activity (GO:0042803)	4/653	0.716193	0.822089	0.749262	-0.146785	MYOM1;LGALS1;GSTA4;FGFR1
cofactor binding (GO:0048037)	2/266	0.588138	0.742523	0.497394	-0.148075	CTH;HACL1
GTPase regulator activity (GO:0030695)	2/310	0.671203	0.792019	0.637125	-0.148558	ALS2CL;HTR2B
GTP binding (GO:0005525)	2/385	0.781216	0.847274	0.908658	-0.150593	NPR2;RHOB
protein serine/threonine kinase activity (GO:0004674)	3/449	0.649052	0.773666	0.589215	-0.151202	OBSCN;VRK2;STK32B
endopeptidase activity (GO:0004175)	2/411	0.811111	0.85893	1.00511	-0.152846	TMPRSS9;MMP3
gated channel activity (GO:0022836)	2/323	0.693019	0.811273	0.732183	-0.153137	FKBP1B;HTR3A
peptidase regulator activity (GO:0061134)	1/209	0.789971	0.850516	1.00219	-0.162267	SERPINF1
GTPase binding (GO:0051020)	1/221	0.808067	0.85893	1.06934	-0.162613	ALS2CL
GTPase activity (GO:0003924)	1/224	0.812344	0.85893	1.07659	-0.163714	RHOB
serine-type peptidase activity (GO:0008236)	1/188	0.754134	0.837699	0.948708	-0.168013	TMPRSS9
small GTPase binding (GO:0031267)	1/209	0.789971	0.850516	1.04013	-0.168409	ALS2CL
magnesium ion binding (GO:0000287)	1/190	0.757793	0.837699	0.966847	-0.171225	HACL1
coenzyme binding (GO:0050662)	1/188	0.754134	0.837699	0.982232	-0.17395	HACL1
peptidase inhibitor activity (GO:0030414)	1/173	0.724877	0.825633	0.908844	-0.17414	SERPINF1
serine hydrolase activity (GO:0017171)	1/191	0.759603	0.837699	0.986799	-0.174759	TMPRSS9
voltage-gated channel activity (GO:0022832)	1/189	0.75597	0.837699	0.989695	-0.175271	HTR3A
nuclease activity (GO:0004518)	1/195	0.766708	0.837699	1.00103	-0.177279	DNASE1L3
small GTPase regulator activity (GO:0005083)	1/195	0.766708	0.837699	1.00144	-0.177351	HTR2B
voltage-gated ion channel activity (GO:0005244)	1/189	0.75597	0.837699	1.00326	-0.177673	HTR3A
transferase activity, transferring hexosyl groups (GO:0016758)	1/194	0.764951	0.837699	1.00536	-0.178045	PIGZ
secondary active transmembrane transporter activity (GO:0015291)	1/191	0.759603	0.837699	1.00959	-0.178796	SLC13A4
Ras GTPase binding (GO:0017016)	1/193	0.763182	0.837699	1.01274	-0.179353	ALS2CL
endopeptidase regulator activity (GO:0061135)	1/171	0.720724	0.824084	0.928014	-0.179555	SERPINF1
transferase activity, transferring acyl groups other than amino-acyl groups (GO:0016747)	1/203	0.780297	0.847274	1.08441	-0.179719	SAT1
endopeptidase inhibitor activity (GO:0004866)	1/166	0.710066	0.820733	0.923371	-0.182419	SERPINF1
serine-type endopeptidase activity (GO:0004252)	1/167	0.712229	0.820733	0.953853	-0.188441	TMPRSS9
protein C-terminus binding (GO:0008022)	1/162	0.701249	0.817662	0.950435	-0.191328	MCHR1
fibroblast growth factor binding (GO:0017134)	1/20	0.138104	0.478903	0.277047	-0.203978	FGFR1
divalent inorganic cation transmembrane transporter activity (GO:0072509)	1/154	0.682809	0.802505	0.934743	-0.20566	FKBP1B
alpha-actinin binding (GO:0051393)	1/20	0.138104	0.478903	0.284718	-0.209626	SYNPO2
voltage-gated cation channel activity (GO:0022843)	1/149	0.670715	0.792019	0.914913	-0.21333	HTR3A
intracellular ligand-gated ion channel activity (GO:0005217)	1/24	0.163362	0.478903	0.295362	-0.217462	FKBP1B
nucleotidyltransferase activity (GO:0016779)	1/140	0.647779	0.773666	0.861336	-0.221032	PAPOLB
phosphorus-oxygen lyase activity (GO:0016849)	1/22	0.150826	0.478903	0.309668	-0.227995	NPR2
kinase regulator activity (GO:0019207)	1/141	0.650404	0.773666	0.894181	-0.229461	IGF2
intracellular ligand-gated calcium channel activity (GO:0005218)	1/11	0.078473	0.478651	0.315935	-0.232775	FKBP1B
carboxylic acid transmembrane transporter activity (GO:0046943)	1/101	0.528609	0.721332	0.73873	-0.24131	SLC7A8
endonuclease activity (GO:0004519)	1/121	0.594018	0.742523	0.819737	-0.244037	DNASE1L3
inorganic anion transmembrane transporter activity (GO:0015103)	1/119	0.587905	0.742523	0.823076	-0.245031	SLC13A4
hydrolase activity, acting on glycosyl bonds (GO:0016798)	1/128	0.614712	0.749339	0.855476	-0.246859	CEMIP
serine-type endopeptidase inhibitor activity (GO:0004867)	1/98	0.517934	0.713974	0.735093	-0.247659	SERPINF1
sugar transmembrane transporter activity (GO:0051119)	1/22	0.150826	0.478903	0.338062	-0.248901	SLC2A4
hydrolase activity, hydrolyzing O-glycosyl compounds (GO:0004553)	1/101	0.528609	0.721332	0.763423	-0.249376	CEMIP
channel regulator activity (GO:0016247)	1/102	0.532115	0.721332	0.764452	-0.249712	FKBP1B
ion channel binding (GO:0044325)	1/80	0.448648	0.671383	0.628243	-0.250302	FKBP1B
growth factor receptor binding (GO:0070851)	1/121	0.594018	0.742523	0.843347	-0.251066	FGF7
growth factor binding (GO:0019838)	1/123	0.600041	0.744312	0.850907	-0.251269	FGFR1
calcium ion transmembrane transporter activity (GO:0015085)	1/127	0.611821	0.749339	0.87218	-0.251679	FKBP1B
organic acid transmembrane transporter activity (GO:0005342)	1/104	0.53905	0.721332	0.770649	-0.251737	SLC7A8
Ras GTPase activator activity (GO:0005099)	1/124	0.603019	0.744312	0.85337	-0.251996	HTR2B
protein kinase regulator activity (GO:0019887)	1/121	0.594018	0.742523	0.848732	-0.252669	IGF2
enhancer binding (GO:0035326)	1/83	0.460847	0.671383	0.634534	-0.252808	ARX
organic cation transmembrane transporter activity (GO:0015101)	1/22	0.150826	0.478903	0.344728	-0.253808	SLC7A8
receptor signaling protein activity (GO:0005057)	1/124	0.603019	0.744312	0.862443	-0.254675	DOK2
oxidoreductase activity, acting on NAD(P)H (GO:0016651)	1/104	0.53905	0.721332	0.784302	-0.256196	NDUFA12
electron carrier activity (GO:0009055)	1/107	0.54926	0.721332	0.78581	-0.256689	NDUFA12
sodium ion transmembrane transporter activity (GO:0015081)	1/128	0.614712	0.749339	0.890984	-0.257105	SLC13A4
phosphatidylinositol phosphate binding (GO:1901981)	1/91	0.492082	0.694565	0.707487	-0.257857	PLCD1
exopeptidase activity (GO:0008238)	1/111	0.562526	0.725676	0.80859	-0.259275	CPA5
vitamin binding (GO:0019842)	1/80	0.448648	0.671383	0.650852	-0.25931	HACL1
acetyltransferase activity (GO:0016407)	1/98	0.517934	0.713974	0.772114	-0.260131	SAT1
solute:cation symporter activity (GO:0015294)	1/82	0.456811	0.671383	0.653108	-0.260209	SLC13A4
organic anion transmembrane transporter activity (GO:0008514)	1/130	0.62043	0.75011	0.911372	-0.262052	SLC7A8
N-acyltransferase activity (GO:0016410)	1/103	0.535595	0.721332	0.802837	-0.262251	SAT1
symporter activity (GO:0015293)	1/130	0.62043	0.75011	0.915639	-0.263279	SLC13A4
actin filament binding (GO:0051015)	1/98	0.517934	0.713974	0.786482	-0.264972	MYL4
amino acid binding (GO:0016597)	1/107	0.54926	0.721332	0.811927	-0.26522	PLCD1
metalloendopeptidase activity (GO:0004222)	1/106	0.545882	0.721332	0.818327	-0.267311	MMP3
glycoprotein binding (GO:0001948)	1/81	0.452745	0.671383	0.671339	-0.267472	LGALS1
carboxylic ester hydrolase activity (GO:0052689)	1/111	0.562526	0.725676	0.835543	-0.267918	ASPG
ankyrin binding (GO:0030506)	1/21	0.144489	0.478903	0.366489	-0.26983	OBSCN
calcium channel activity (GO:0005262)	1/108	0.552614	0.721332	0.826415	-0.269953	FKBP1B
RNA polymerase II distal enhancer sequence-specific DNA binding transcription factor activity (GO:0003705)	1/84	0.464853	0.671383	0.683603	-0.272358	ARX
transmembrane receptor protein kinase activity (GO:0019199)	1/82	0.456811	0.671383	0.685407	-0.273077	FGFR1
mRNA binding (GO:0003729)	1/112	0.565782	0.725676	0.852609	-0.27339	ZFP36
RNA polymerase II transcription regulatory region sequence-specific DNA binding transcription factor activity involved in negative regulation of transcription (GO:0001227)	1/88	0.480585	0.681599	0.721547	-0.276579	ARX
Rab GTPase binding (GO:0017137)	1/84	0.464853	0.671383	0.700579	-0.279122	ALS2CL
Wnt-activated receptor activity (GO:0042813)	1/20	0.138104	0.478903	0.39015	-0.287251	LRP5
extracellular ligand-gated ion channel activity (GO:0005230)	1/74	0.423422	0.650571	0.682676	-0.293486	HTR3A
cyclase activity (GO:0009975)	1/22	0.150826	0.478903	0.399999	-0.294502	NPR2
metallocarboxypeptidase activity (GO:0004181)	1/24	0.163362	0.478903	0.404955	-0.298151	CPA5
chemoattractant activity (GO:0042056)	1/22	0.150826	0.478903	0.406179	-0.299052	FGF7
voltage-gated potassium channel activity (GO:0005249)	1/86	0.472778	0.673765	0.760218	-0.30019	HTR3A
N-acetyltransferase activity (GO:0008080)	1/85	0.46883	0.671383	0.755801	-0.301123	SAT1
receptor tyrosine kinase binding (GO:0030971)	1/42	0.268221	0.553469	0.511861	-0.30279	DOK2
L-amino acid transmembrane transporter activity (GO:0015179)	1/42	0.268221	0.553469	0.511868	-0.302795	SLC7A8
cytokine receptor activity (GO:0004896)	1/85	0.46883	0.671383	0.768672	-0.306251	ACKR2
retinoid binding (GO:0005501)	1/38	0.246109	0.545882	0.512809	-0.31043	PTGDS
ion channel inhibitor activity (GO:0008200)	1/34	0.223334	0.528761	0.490907	-0.312815	FKBP1B
carboxypeptidase activity (GO:0004180)	1/40	0.257247	0.553469	0.530893	-0.314049	CPA5
metalloexopeptidase activity (GO:0008235)	1/39	0.251699	0.552622	0.530107	-0.314396	CPA5
phosphatidylserine binding (GO:0001786)	1/23	0.157117	0.478903	0.428332	-0.315363	PLCD1
channel inhibitor activity (GO:0016248)	1/35	0.229091	0.528761	0.495582	-0.315794	FKBP1B
structural constituent of eye lens (GO:0005212)	1/20	0.138104	0.478903	0.431087	-0.317391	MIP
enhancer sequence-specific DNA binding (GO:0001158)	1/70	0.405972	0.627465	0.68883	-0.321041	ARX
neutral amino acid transmembrane transporter activity (GO:0015175)	1/24	0.163362	0.478903	0.438273	-0.322681	SLC7A8
isoprenoid binding (GO:0019840)	1/38	0.246109	0.545882	0.537908	-0.325624	PTGDS
endodeoxyribonuclease activity (GO:0004520)	1/45	0.284381	0.553469	0.554449	-0.327984	DNASE1L3
receptor regulator activity (GO:0030545)	1/42	0.268221	0.553469	0.554931	-0.328269	IGF2
peptidyl-prolyl cis-trans isomerase activity (GO:0003755)	1/41	0.262754	0.553469	0.557572	-0.329831	FKBP1B
vinculin binding (GO:0017166)	1/11	0.078473	0.478651	0.451819	-0.332893	SORBS3
cyclic nucleotide binding (GO:0030551)	1/36	0.234806	0.528761	0.522687	-0.333066	FKBP1B
endodeoxyribonuclease activity, producing 5'-phosphomonoesters (GO:0016888)	1/15	0.105466	0.478651	0.461423	-0.339969	DNASE1L3
amino acid transmembrane transporter activity (GO:0015171)	1/66	0.387997	0.610422	0.690809	-0.340987	SLC7A8
cis-trans isomerase activity (GO:0016859)	1/43	0.273648	0.553469	0.581002	-0.343691	FKBP1B
peptide antigen binding (GO:0042605)	1/35	0.229091	0.528761	0.541085	-0.344789	SLC7A8
sulfate transmembrane transporter activity (GO:0015116)	1/14	0.098792	0.478651	0.470065	-0.346336	SLC13A4
deoxyribonuclease activity (GO:0004536)	1/57	0.345553	0.582503	0.646298	-0.349272	DNASE1L3
adenylyltransferase activity (GO:0070566)	1/24	0.163362	0.478903	0.474935	-0.349674	PAPOLB
peptide hormone binding (GO:0017046)	1/33	0.217534	0.521728	0.542027	-0.352648	NPR2
calcium-release channel activity (GO:0015278)	1/16	0.11209	0.478903	0.479175	-0.352796	FKBP1B
NADH dehydrogenase (ubiquinone) activity (GO:0008137)	1/46	0.289689	0.553469	0.600705	-0.355346	NDUFA12
scavenger receptor activity (GO:0005044)	1/45	0.284381	0.553469	0.608359	-0.359874	ACKR2
protein serine/threonine kinase activator activity (GO:0043539)	1/14	0.098792	0.478651	0.488463	-0.359891	IGF2
mRNA 3'-UTR binding (GO:0003730)	1/35	0.229091	0.528761	0.566789	-0.361168	ZFP36
rRNA binding (GO:0019843)	1/33	0.217534	0.521728	0.555128	-0.361171	PTRF
signaling adaptor activity (GO:0035591)	1/67	0.39254	0.612695	0.737627	-0.361354	DOK2
HMG box domain binding (GO:0071837)	1/18	0.125193	0.478903	0.495065	-0.364495	PRRX1
kinase activator activity (GO:0019209)	1/55	0.335731	0.579185	0.670034	-0.365928	IGF2
NADH dehydrogenase activity (GO:0003954)	1/46	0.289689	0.553469	0.619655	-0.366556	NDUFA12
monocarboxylic acid binding (GO:0033293)	1/59	0.355231	0.585436	0.691575	-0.370268	PTGDS
carbon-carbon lyase activity (GO:0016830)	1/51	0.315646	0.569959	0.658809	-0.370376	HACL1
frizzled binding (GO:0005109)	1/36	0.234806	0.528761	0.588201	-0.374812	WNT6
RNA polymerase II distal enhancer sequence-specific DNA binding (GO:0000980)	1/56	0.34066	0.582503	0.693972	-0.375036	ARX
non-membrane spanning protein tyrosine kinase activity (GO:0004715)	1/46	0.289689	0.553469	0.63571	-0.376053	FES
endonuclease activity, active with either ribo- or deoxyribonucleic acids and producing 5'-phosphomonoesters (GO:0016893)	1/47	0.294957	0.553469	0.63576	-0.376083	DNASE1L3
modified amino acid binding (GO:0072341)	1/53	0.325763	0.575449	0.680569	-0.376086	PLCD1
transmembrane receptor protein tyrosine kinase activity (GO:0004714)	1/65	0.383419	0.610422	0.765917	-0.378061	FGFR1
cargo receptor activity (GO:0038024)	1/62	0.369481	0.595612	0.734141	-0.380407	ACKR2
calcium channel regulator activity (GO:0005246)	1/31	0.205805	0.510189	0.565665	-0.380678	FKBP1B
hydrolase activity, acting on carbon-nitrogen (but not peptide) bonds, in linear amides (GO:0016811)	1/60	0.360016	0.586766	0.718569	-0.38309	ASPG
anion:cation symporter activity (GO:0015296)	1/48	0.300187	0.553469	0.659174	-0.389933	SLC13A4
actinin binding (GO:0042805)	1/25	0.16956	0.478903	0.529696	-0.389992	SYNPO2
AU-rich element binding (GO:0017091)	1/18	0.125193	0.478903	0.530168	-0.39034	ZFP36
carbohydrate transmembrane transporter activity (GO:0015144)	1/27	0.181821	0.478903	0.531367	-0.391223	SLC2A4
icosanoid receptor activity (GO:0004953)	1/17	0.118666	0.478903	0.53165	-0.391431	PTGDR2
guanylate cyclase activity (GO:0004383)	1/9	0.0646749	0.478651	0.532336	-0.392216	NPR2
protein kinase activator activity (GO:0030295)	1/49	0.305378	0.559543	0.676163	-0.392603	IGF2
NADH dehydrogenase (quinone) activity (GO:0050136)	1/46	0.289689	0.553469	0.664386	-0.393017	NDUFA12
extracellular matrix binding (GO:0050840)	1/51	0.315646	0.569959	0.700334	-0.393721	LGALS1
hyaluronic acid binding (GO:0005540)	1/22	0.150826	0.478903	0.536112	-0.394716	CEMIP
excitatory extracellular ligand-gated ion channel activity (GO:0005231)	1/48	0.300187	0.553469	0.670096	-0.396395	HTR3A
pyridoxal phosphate binding (GO:0030170)	1/57	0.345553	0.582503	0.738661	-0.399187	CTH
single-stranded RNA binding (GO:0003727)	1/52	0.320723	0.569959	0.711131	-0.399791	ZFP36
transferase activity, transferring alkyl or aryl (other than methyl) groups (GO:0016765)	1/54	0.330765	0.577371	0.72843	-0.400105	GSTA4
sulfur compound transmembrane transporter activity (GO:1901682)	1/26	0.175713	0.478903	0.54353	-0.400178	SLC13A4
G-protein coupled chemoattractant receptor activity (GO:0001637)	1/26	0.175713	0.478903	0.544679	-0.401024	ACKR2
intramolecular oxidoreductase activity (GO:0016860)	1/55	0.335731	0.579185	0.734985	-0.4014	PTGDS
FK506 binding (GO:0005528)	1/17	0.118666	0.478903	0.545813	-0.401859	FKBP1B
collagen binding (GO:0005518)	1/62	0.369481	0.595612	0.77917	-0.40374	ITGA10
oxidoreductase activity, acting on NAD(P)H, quinone or similar compound as acceptor (GO:0016655)	1/60	0.360016	0.586766	0.762613	-0.406571	NDUFA12
phosphoprotein binding (GO:0051219)	1/52	0.320723	0.569959	0.725702	-0.407983	ARR3
hyalurononglucosaminidase activity (GO:0004415)	1/8	0.057699	0.478651	0.554918	-0.408854	CEMIP
prostanoid receptor activity (GO:0004954)	1/13	0.0920689	0.478651	0.556231	-0.409821	PTGDR2
coreceptor activity (GO:0015026)	1/27	0.181821	0.478903	0.560297	-0.412522	LRP5
myosin binding (GO:0017022)	1/48	0.300187	0.553469	0.699821	-0.413978	MYL4
clathrin binding (GO:0030276)	1/29	0.193902	0.493112	0.586353	-0.414563	CEMIP
fatty acid binding (GO:0005504)	1/26	0.175713	0.478903	0.565115	-0.41607	PTGDS
hydrolase activity, acting on carbon-nitrogen (but not peptide) bonds, in cyclic amidines (GO:0016814)	1/36	0.234806	0.528761	0.656925	-0.418605	ADA
Notch binding (GO:0005112)	1/15	0.105466	0.478651	0.570902	-0.42063	JAG1
carbon-sulfur lyase activity (GO:0016846)	1/11	0.078473	0.478651	0.574391	-0.423201	CTH
G-protein alpha-subunit binding (GO:0001965)	1/14	0.098792	0.478651	0.587567	-0.432909	HTR2B
laminin binding (GO:0043236)	1/30	0.199875	0.499688	0.63064	-0.437519	LGALS1
glutathione transferase activity (GO:0004364)	1/25	0.16956	0.478903	0.595496	-0.438438	GSTA4
fibroblast growth factor receptor binding (GO:0005104)	1/24	0.163362	0.478903	0.595517	-0.438454	FGF7
deaminase activity (GO:0019239)	1/29	0.193902	0.493112	0.620188	-0.438485	ADA
carbohydrate transporter activity (GO:1901476)	1/27	0.181821	0.478903	0.599335	-0.441265	SLC2A4
receptor activator activity (GO:0030546)	1/29	0.193902	0.493112	0.629707	-0.445215	IGF2
MHC protein binding (GO:0042287)	1/27	0.181821	0.478903	0.606001	-0.446173	LAG3
C-C chemokine receptor activity (GO:0016493)	1/12	0.085296	0.478651	0.611631	-0.450639	ACKR2
macrolide binding (GO:0005527)	1/17	0.118666	0.478903	0.617887	-0.454924	FKBP1B
GDP binding (GO:0019003)	1/48	0.300187	0.553469	0.769176	-0.455005	RHOB
mannosyltransferase activity (GO:0000030)	1/17	0.118666	0.478903	0.619111	-0.455825	PIGZ
hexose transmembrane transporter activity (GO:0015149)	1/13	0.0920689	0.478651	0.630255	-0.464361	SLC2A4
signal sequence binding (GO:0005048)	1/22	0.150826	0.478903	0.63348	-0.466404	CEMIP
titin binding (GO:0031432)	1/12	0.085296	0.478651	0.636051	-0.468631	OBSCN
chemokine receptor activity (GO:0004950)	1/26	0.175713	0.478903	0.648864	-0.477731	ACKR2
Rab guanyl-nucleotide exchange factor activity (GO:0017112)	1/28	0.187883	0.490492	0.685273	-0.488151	ST5
insulin-like growth factor receptor binding (GO:0005159)	1/15	0.105466	0.478651	0.662855	-0.48838	IGF2
lysophospholipase activity (GO:0004622)	1/15	0.105466	0.478651	0.671402	-0.494677	ASPG
Wnt-protein binding (GO:0017147)	1/27	0.181821	0.478903	0.682937	-0.502818	LRP5
secondary active sulfate transmembrane transporter activity (GO:0008271)	1/11	0.078473	0.478651	0.69417	-0.511452	SLC13A4
actin monomer binding (GO:0003785)	1/15	0.105466	0.478651	0.698575	-0.514698	MYL4
nucleotide diphosphatase activity (GO:0004551)	1/9	0.0646749	0.478651	0.705215	-0.51959	CILP2
hexosaminidase activity (GO:0015929)	1/15	0.105466	0.478651	0.712434	-0.524909	CEMIP
GTPase activating protein binding (GO:0032794)	1/13	0.0920689	0.478651	0.733582	-0.54049	PLCD1
inositol trisphosphate kinase activity (GO:0051766)	1/8	0.057699	0.478651	0.751245	-0.553505	ITPKB
monosaccharide transmembrane transporter activity (GO:0015145)	1/15	0.105466	0.478651	0.751337	-0.553572	SLC2A4
myosin heavy chain binding (GO:0032036)	1/9	0.0646749	0.478651	0.772869	-0.569436	MYL4
glucose transmembrane transporter activity (GO:0005355)	1/12	0.085296	0.478651	0.812966	-0.598979	SLC2A4
immunoglobulin receptor binding (GO:0034987)	1/8	0.057699	0.478651	0.820705	-0.604681	FES
protein-hormone receptor activity (GO:0016500)	1/10	0.0715994	0.478651	0.848748	-0.625342	MCHR1
prostaglandin receptor activity (GO:0004955)	1/12	0.085296	0.478651	0.851712	-0.627527	PTGDR2
water transmembrane transporter activity (GO:0005372)	1/12	0.085296	0.478651	0.85948	-0.63325	MIP
adenosine deaminase activity (GO:0004000)	1/11	0.078473	0.478651	0.889339	-0.65525	ADA
calcium channel inhibitor activity (GO:0019855)	1/11	0.078473	0.478651	0.892082	-0.657271	FKBP1B
water channel activity (GO:0015250)	1/11	0.078473	0.478651	0.908785	-0.669577	MIP
protein binding involved in cell adhesion (GO:0098631)	1/9	0.0646749	0.478651	0.910986	-0.671199	ITGA10
muscle alpha-actinin binding (GO:0051371)	1/9	0.0646749	0.478651	0.92312	-0.680139	SYNPO2
transmembrane receptor protein tyrosine kinase adaptor activity (GO:0005068)	1/9	0.0646749	0.478651	1.11361	-0.820486	DOK2
polynucleotide adenylyltransferase activity (GO:0004652)	1/8	0.057699	0.478651	1.12072	-0.825724	PAPOLB
bioactive lipid receptor activity (GO:0045125)	1/8	0.057699	0.478651	1.18397	-0.872331	S1PR4
C-X-C chemokine receptor activity (GO:0016494)	1/8	0.057699	0.478651	1.25783	-0.92675	ACKR2
